# Supplementary material for: 5,6-Dichloro-2-(2-hydroxy­phen­yl)­iso­indoline-1,3-dione
Source: Acta Crystallogr Sect E Struct Rep Online. 2008 Apr 2;64(Pt 5):o778. doi: 10.1107/S1600536808008180 (PMC2961102; doi:10.1107/S1600536808008180)
Supplement: Supplementary file 1 [file e-64-0o778-sup1.cif]

##############################################################################
###                                                                        ###
###        Electronic paper (Acta Crystallographica Section E)             ###
###                                                                        ###
##############################################################################
#                                                                            #
# This CIF contains the data in a paper accepted for publication in Acta     #
# Crystallographica Section E. It conforms to the requirements of Notes      #
# for Authors for Section E, and has been peer reviewed under the auspices   #
# of the IUCr Commission on Journals.                                        #
#                                                                            #
# Full details of the Crystallographic Information File format               #
# are given in the paper "The Crystallographic Information File (CIF):       #
# a New Standard Archive File for Crystallography" by S. R. Hall, F. H.      #
# Allen and I. D. Brown [Acta Cryst. (1991), A47, 655-685].                  #
#                                                                            #
# The current version of the core CIF dictionary is obtainable from          #
# ftp://ftp.iucr.org/pub/cif_core.dic. The current version number is 2.4.    #
#                                                                            #
# Software is freely available for graphical display of the structure(s) in  #
# this CIF.  For information consult the CIF home page http://www.iucr.org/  #
# cif/home.html                                                              #
#                                                                            #
# This file may be used for bona fide research purposes within the           #
# scientific community so long as proper attribution is given to the journal # 
# article from which it was obtained.                                        #
#                                                                            #
##############################################################################
                                             
data_I
_audit_creation_method     SHELXL-97
_journal_date_recd_electronic     2008-03-25
_journal_date_accepted     2008-03-26
_journal_name_full     'Acta Crystallographica, Section E'
_journal_year     2008
_journal_volume     64
_journal_issue      5
_journal_page_first     o778
_journal_page_last     o778
_journal_paper_category     QO
_journal_coeditor_code     HK2440
_publ_contact_author
;
    Orhan B\"uy\"ukg\"ung\"or
    Department of Physics
    Faculty of Arts and Sciences
    Ondokuz May\?is University
    TR-55139 Kurupelit Samsun
    Turkey
;
_publ_contact_author_email     muodabas@omu.edu.tr
_publ_contact_author_fax     '++90(362) 457 6081'
_publ_contact_author_phone     '++90(362) 312 1919 ext. 5196'
_publ_section_title
;
5,6-Dichloro-2-(2-hydroxyphenyl)isoindoline-1,3-dione
;
_publ_section_title_footnote     .
loop_
    _publ_author_name
    _publ_author_address
    'B\"uy\"ukg\"ung\"or, Orhan'
;   Department of Physics,
    Faculty of Arts and Sciences,
    Ondokuz May\?is University,
    TR-55139 Kurupelit Samsun
    Turkey
;
    'Odaba\;so\<glu, Mustafa'
;
    Department of Chemistry,
    Faculty of Arts and Sciences,
    Ondokuz May\?is University,
    TR-55139 Kurupelit Samsun
    Turkey
;
_chemical_name_systematic
;
5,6-dichloro-2-(2-hydroxyphenyl)isoindoline-1,3-dione
;
_chemical_name_common     5,6-dichloro-2-(2-hydroxyphenyl)phthalimide
_chemical_formula_moiety     'C14 H7 Cl2 N O3'
_chemical_formula_sum     'C14 H7 Cl2 N O3'
_chemical_formula_iupac     'C14 H7 Cl2 N O3'
_chemical_formula_weight     308.11
_chemical_melting_point     ?
_symmetry_cell_setting     monoclinic
_symmetry_space_group_name_H-M     'P 21/c'
_symmetry_space_group_name_Hall     '-P 2ybc '
loop_
    _symmetry_equiv_pos_as_xyz
    'x, y, z'
    '-x, y+1/2, -z+1/2'
    '-x, -y, -z'
    'x, -y-1/2, z-1/2'
_cell_length_a     7.5993(2)
_cell_length_b     19.4088(5)
_cell_length_c     9.5086(3)
_cell_angle_alpha     90.00
_cell_angle_beta     110.842(2)
_cell_angle_gamma     90.00
_cell_volume     1310.68(7)
_cell_formula_units_Z     4
_cell_measurement_reflns_used     20050
_cell_measurement_theta_min     2.10
_cell_measurement_theta_max     27.20
_cell_measurement_temperature     296
_exptl_crystal_description     'prism'
_exptl_crystal_colour     'light yellow'
_exptl_crystal_size_max     0.63
_exptl_crystal_size_mid     0.43
_exptl_crystal_size_min     0.24
_exptl_crystal_density_diffrn     1.561
_exptl_crystal_density_meas     ?
_exptl_crystal_density_method     'not measured'
_exptl_crystal_F_000     624
_exptl_absorpt_coefficient_mu     0.500
_exptl_absorpt_correction_type     integration
_exptl_absorpt_process_details     '(X-RED32; Stoe & Cie, 2002)'
_exptl_absorpt_correction_T_min     0.7587
_exptl_absorpt_correction_T_max     0.8811
_exptl_special_details
;
;
_diffrn_ambient_temperature     296
_diffrn_radiation_type     MoK\a
_diffrn_radiation_wavelength     0.71073
_diffrn_radiation_monochromator     'plane graphite'
_diffrn_measurement_device_type     'Stoe IPDSII'
_diffrn_measurement_method     'w-scan rotation method'
_diffrn_detector_area_resol_mean     6.67
_diffrn_reflns_number     20050
_diffrn_reflns_av_R_equivalents     0.0573
_diffrn_reflns_av_sigmaI/netI     0.0259
_diffrn_reflns_theta_min     2.10
_diffrn_reflns_theta_max     26.73
_diffrn_reflns_theta_full     26.73
_diffrn_measured_fraction_theta_max     0.999
_diffrn_measured_fraction_theta_full     0.999
_diffrn_reflns_limit_h_min     -9
_diffrn_reflns_limit_h_max     9
_diffrn_reflns_limit_k_min     -24
_diffrn_reflns_limit_k_max     24
_diffrn_reflns_limit_l_min     -12
_diffrn_reflns_limit_l_max     12
_diffrn_standards_number     0
_diffrn_standards_interval_count     ?
_diffrn_standards_interval_time     ?
_diffrn_standards_decay_%     <2
_refine_special_details
;
 Refinement of F^2^ against ALL reflections.  The weighted R-factor wR and
 goodness of fit S are based on F^2^, conventional R-factors R are based
 on F, with F set to zero for negative F^2^. The threshold expression of
 F^2^ > 2sigma(F^2^) is used only for calculating R-factors(gt) etc. and is
 not relevant to the choice of reflections for refinement.  R-factors based
 on F^2^ are statistically about twice as large as those based on F, and R-
 factors based on ALL data will be even larger.
;
_reflns_number_total     2783
_reflns_number_gt     2341
_reflns_threshold_expression     I>2\s(I)
_refine_ls_structure_factor_coef     Fsqd
_refine_ls_matrix_type     full
_refine_ls_R_factor_all     0.0438
_refine_ls_R_factor_gt     0.0346
_refine_ls_wR_factor_gt     0.0917
_refine_ls_wR_factor_ref     0.0956
_refine_ls_goodness_of_fit_ref     1.044
_refine_ls_restrained_S_all     1.044
_refine_ls_number_reflns     2783
_refine_ls_number_parameters     182
_refine_ls_number_restraints     0
_refine_ls_hydrogen_treatment     constr
_refine_ls_weighting_scheme     calc
_refine_ls_weighting_details
         'calc w=1/[\s^2^(Fo^2^)+(0.0491P)^2^+0.2555P] where P=(Fo^2^+2Fc^2^)/3'
_atom_sites_solution_hydrogens     geom
_atom_sites_solution_primary     direct
_atom_sites_solution_secondary     difmap
_refine_ls_shift/su_max     0.001
_refine_ls_shift/su_mean     0.000
_refine_diff_density_max     0.206
_refine_diff_density_min     -0.285
_refine_ls_extinction_method     none
_refine_ls_extinction_coef     ?
loop_
    _atom_type_symbol
    _atom_type_description
    _atom_type_scat_dispersion_real
    _atom_type_scat_dispersion_imag
    _atom_type_scat_source
    'C' 'C' 0.0033 0.0016
                         'International Tables Vol C Tables 4.2.6.8 and 6.1.1.4'
    'H' 'H' 0.0000 0.0000
                         'International Tables Vol C Tables 4.2.6.8 and 6.1.1.4'
    'N' 'N' 0.0061 0.0033
                         'International Tables Vol C Tables 4.2.6.8 and 6.1.1.4'
    'O' 'O' 0.0106 0.0060
                         'International Tables Vol C Tables 4.2.6.8 and 6.1.1.4'
    'Cl' 'Cl' 0.1484 0.1585
                         'International Tables Vol C Tables 4.2.6.8 and 6.1.1.4'
_computing_data_collection     'X-AREA (Stoe & Cie, 2002)'
_computing_cell_refinement     'X-AREA (Stoe & Cie, 2002)'
_computing_data_reduction     'X-RED32 (Stoe & Cie, 2002)'
_computing_structure_solution     'SHELXS97 (Sheldrick, 2008)'
_computing_structure_refinement     'SHELXL97 (Sheldrick, 2008)'
_computing_molecular_graphics     'ORTEP-3 for Windows (Farrugia, 1997)'
_computing_publication_material     'WinGX (Farrugia, 1999)'
loop_
    _atom_site_type_symbol
    _atom_site_label
    _atom_site_fract_x
    _atom_site_fract_y
    _atom_site_fract_z
    _atom_site_U_iso_or_equiv
    _atom_site_adp_type
    _atom_site_calc_flag
    _atom_site_refinement_flags
    _atom_site_occupancy
    _atom_site_disorder_assembly
    _atom_site_disorder_group
    Cl Cl1 0.80274(8) 0.37446(3) 1.02115(6) 0.07009(18) Uani d . 1 . .
    Cl Cl2 0.94040(7) 0.51106(3) 1.20351(5) 0.06418(17) Uani d . 1 . .
    O O1 0.26937(18) 0.49684(6) 0.49490(13) 0.0517(3) Uani d . 1 . .
    O O2 0.47116(19) 0.69592(7) 0.75853(16) 0.0587(3) Uani d . 1 . .
    O O3 0.40599(18) 0.69007(7) 0.39975(18) 0.0624(4) Uani d . 1 . .
    H H3A 0.4209 0.7246 0.3554 0.094 Uiso calc R 1 . .
    N N1 0.33154(18) 0.60578(7) 0.60028(15) 0.0420(3) Uani d . 1 . .
    C C1 0.3563(2) 0.53405(8) 0.59612(17) 0.0398(3) Uani d . 1 . .
    C C2 0.5079(2) 0.51681(8) 0.74085(17) 0.0392(3) Uani d . 1 . .
    C C3 0.5789(2) 0.45386(9) 0.79893(18) 0.0458(4) Uani d . 1 . .
    H H3 0.5389 0.4135 0.7440 0.055 Uiso calc R 1 . .
    C C4 0.7133(2) 0.45279(10) 0.94342(19) 0.0471(4) Uani d . 1 . .
    C C5 0.7747(2) 0.51343(10) 1.02414(18) 0.0480(4) Uani d . 1 . .
    C C6 0.7042(2) 0.57666(10) 0.96318(18) 0.0482(4) Uani d . 1 . .
    H H6 0.7463 0.6173 1.0162 0.058 Uiso calc R 1 . .
    C C7 0.5688(2) 0.57720(9) 0.82043(17) 0.0411(3) Uani d . 1 . .
    C C8 0.4593(2) 0.63491(9) 0.73015(19) 0.0433(4) Uani d . 1 . .
    C C9 0.1835(2) 0.64372(8) 0.49155(18) 0.0424(4) Uani d . 1 . .
    C C10 0.2248(2) 0.68665(9) 0.3911(2) 0.0467(4) Uani d . 1 . .
    C C11 0.0805(3) 0.72369(10) 0.2877(2) 0.0589(5) Uani d . 1 . .
    H H11 0.1058 0.7522 0.2185 0.071 Uiso calc R 1 . .
    C C12 -0.1002(3) 0.71844(11) 0.2873(3) 0.0682(6) Uani d . 1 . .
    H H12 -0.1962 0.7440 0.2187 0.082 Uiso calc R 1 . .
    C C13 -0.1400(3) 0.67573(12) 0.3875(3) 0.0683(6) Uani d . 1 . .
    H H13 -0.2625 0.6724 0.3864 0.082 Uiso calc R 1 . .
    C C14 0.0020(3) 0.63797(11) 0.4894(2) 0.0562(5) Uani d . 1 . .
    H H14 -0.0247 0.6087 0.5565 0.067 Uiso calc R 1 . .
loop_
    _atom_site_aniso_label
    _atom_site_aniso_U_11
    _atom_site_aniso_U_22
    _atom_site_aniso_U_33
    _atom_site_aniso_U_12
    _atom_site_aniso_U_13
    _atom_site_aniso_U_23
    Cl1 0.0715(3) 0.0663(3) 0.0640(3) 0.0148(2) 0.0136(2) 0.0208(2)
    Cl2 0.0489(2) 0.0998(4) 0.0362(2) 0.0005(2) 0.00566(17) 0.0018(2)
    O1 0.0567(7) 0.0453(7) 0.0417(6) -0.0052(5) 0.0037(5) -0.0066(5)
    O2 0.0618(8) 0.0423(7) 0.0678(8) -0.0033(6) 0.0181(6) -0.0142(6)
    O3 0.0524(7) 0.0550(8) 0.0860(10) 0.0091(6) 0.0323(7) 0.0242(7)
    N1 0.0434(7) 0.0367(7) 0.0412(7) -0.0020(5) 0.0095(6) -0.0002(5)
    C1 0.0419(8) 0.0395(8) 0.0372(8) -0.0037(6) 0.0131(6) -0.0015(6)
    C2 0.0397(7) 0.0433(8) 0.0339(7) -0.0042(6) 0.0122(6) -0.0022(6)
    C3 0.0488(9) 0.0427(9) 0.0434(8) -0.0011(7) 0.0134(7) -0.0002(7)
    C4 0.0448(8) 0.0557(10) 0.0418(8) 0.0044(7) 0.0165(7) 0.0089(7)
    C5 0.0398(8) 0.0694(12) 0.0341(7) -0.0010(8) 0.0122(6) -0.0010(8)
    C6 0.0443(8) 0.0584(11) 0.0391(8) -0.0062(7) 0.0114(7) -0.0101(7)
    C7 0.0399(8) 0.0443(9) 0.0388(8) -0.0035(6) 0.0136(6) -0.0057(6)
    C8 0.0420(8) 0.0426(9) 0.0453(8) -0.0053(6) 0.0155(7) -0.0073(7)
    C9 0.0401(8) 0.0377(8) 0.0450(8) 0.0004(6) 0.0096(7) -0.0021(6)
    C10 0.0447(8) 0.0387(8) 0.0551(10) 0.0038(7) 0.0160(7) 0.0014(7)
    C11 0.0621(11) 0.0437(10) 0.0633(11) 0.0079(8) 0.0129(9) 0.0098(8)
    C12 0.0504(11) 0.0565(12) 0.0786(14) 0.0129(9) -0.0007(10) -0.0018(10)
    C13 0.0374(9) 0.0718(13) 0.0878(15) -0.0009(9) 0.0126(9) -0.0096(12)
    C14 0.0462(9) 0.0581(11) 0.0640(11) -0.0077(8) 0.0191(8) -0.0053(9)
_geom_special_details
;
All e.s.d.'s (except the e.s.d. in the dihedral angle between two l.s.
planes) are estimated using the full covariance matrix. The cell e.s.d.'s
are taken into account individually in the estimation of e.s.d.'s in
distances, angles and torsion angles; correlations between e.s.d.'s in
cell parameters are only used when they are defined by crystal symmetry.
An approximate (isotropic) treatment of cell e.s.d.'s is used for
estimating e.s.d.'s involving l.s. planes.
;
loop_
    _geom_bond_atom_site_label_1
    _geom_bond_atom_site_label_2
    _geom_bond_site_symmetry_2
    _geom_bond_distance
    _geom_bond_publ_flag
    O3 H3A . 0.8200 ?
    C1 O1 . 1.1967(19) ?
    C1 N1 . 1.407(2) ?
    C1 C2 . 1.485(2) ?
    C2 C3 . 1.370(2) ?
    C2 C7 . 1.382(2) ?
    C3 C4 . 1.390(2) ?
    C3 H3 . 0.9300 ?
    C4 C5 . 1.392(3) ?
    C4 Cl1 . 1.7213(18) ?
    C5 C6 . 1.381(3) ?
    C5 Cl2 . 1.7229(17) ?
    C6 C7 . 1.381(2) ?
    C6 H6 . 0.9300 ?
    C7 C8 . 1.475(2) ?
    C8 O2 . 1.211(2) ?
    C8 N1 . 1.391(2) ?
    C9 C14 . 1.376(2) ?
    C9 C10 . 1.385(2) ?
    C9 N1 . 1.431(2) ?
    C10 O3 . 1.351(2) ?
    C10 C11 . 1.385(2) ?
    C11 C12 . 1.375(3) ?
    C11 H11 . 0.9300 ?
    C12 C13 . 1.375(3) ?
    C12 H12 . 0.9300 ?
    C13 C14 . 1.377(3) ?
    C13 H13 . 0.9300 ?
    C14 H14 . 0.9300 ?
loop_
    _geom_angle_atom_site_label_1
    _geom_angle_atom_site_label_2
    _geom_angle_atom_site_label_3
    _geom_angle_site_symmetry_1
    _geom_angle_site_symmetry_3
    _geom_angle
    _geom_angle_publ_flag
    C10 O3 H3A . . 109.5 ?
    C8 N1 C1 . . 111.65(13) ?
    C8 N1 C9 . . 123.59(13) ?
    C1 N1 C9 . . 124.56(13) ?
    O1 C1 N1 . . 125.34(15) ?
    O1 C1 C2 . . 129.33(15) ?
    N1 C1 C2 . . 105.33(13) ?
    C3 C2 C7 . . 121.90(15) ?
    C3 C2 C1 . . 129.71(15) ?
    C7 C2 C1 . . 108.32(14) ?
    C2 C3 C4 . . 117.19(16) ?
    C2 C3 H3 . . 121.4 ?
    C4 C3 H3 . . 121.4 ?
    C3 C4 C5 . . 121.12(16) ?
    C3 C4 Cl1 . . 118.46(14) ?
    C5 C4 Cl1 . . 120.42(13) ?
    C6 C5 C4 . . 121.06(15) ?
    C6 C5 Cl2 . . 118.48(14) ?
    C4 C5 Cl2 . . 120.46(14) ?
    C7 C6 C5 . . 117.47(16) ?
    C7 C6 H6 . . 121.3 ?
    C5 C6 H6 . . 121.3 ?
    C6 C7 C2 . . 121.24(16) ?
    C6 C7 C8 . . 130.28(15) ?
    C2 C7 C8 . . 108.41(14) ?
    O2 C8 N1 . . 124.64(16) ?
    O2 C8 C7 . . 129.15(16) ?
    N1 C8 C7 . . 106.20(13) ?
    C14 C9 C10 . . 120.68(16) ?
    C14 C9 N1 . . 119.67(16) ?
    C10 C9 N1 . . 119.64(14) ?
    O3 C10 C11 . . 123.37(17) ?
    O3 C10 C9 . . 117.63(15) ?
    C11 C10 C9 . . 119.00(16) ?
    C12 C11 C10 . . 120.09(19) ?
    C12 C11 H11 . . 120.0 ?
    C10 C11 H11 . . 120.0 ?
    C13 C12 C11 . . 120.52(18) ?
    C13 C12 H12 . . 119.7 ?
    C11 C12 H12 . . 119.7 ?
    C12 C13 C14 . . 119.85(18) ?
    C12 C13 H13 . . 120.1 ?
    C14 C13 H13 . . 120.1 ?
    C9 C14 C13 . . 119.84(19) ?
    C9 C14 H14 . . 120.1 ?
    C13 C14 H14 . . 120.1 ?
loop_
    _geom_torsion_atom_site_label_1
    _geom_torsion_atom_site_label_2
    _geom_torsion_atom_site_label_3
    _geom_torsion_atom_site_label_4
    _geom_torsion_site_symmetry_1
    _geom_torsion_site_symmetry_2
    _geom_torsion_site_symmetry_3
    _geom_torsion_site_symmetry_4
    _geom_torsion
    _geom_torsion_publ_flag
    O1 C1 C2 C3 . . . . -4.3(3) ?
    N1 C1 C2 C3 . . . . 175.38(16) ?
    O1 C1 C2 C7 . . . . 178.66(16) ?
    N1 C1 C2 C7 . . . . -1.70(17) ?
    C7 C2 C3 C4 . . . . 1.2(2) ?
    C1 C2 C3 C4 . . . . -175.57(16) ?
    C2 C3 C4 C5 . . . . -1.0(3) ?
    C2 C3 C4 Cl1 . . . . 178.97(12) ?
    C3 C4 C5 C6 . . . . 0.0(3) ?
    Cl1 C4 C5 C6 . . . . 179.98(13) ?
    C3 C4 C5 Cl2 . . . . 179.64(13) ?
    Cl1 C4 C5 Cl2 . . . . -0.3(2) ?
    C4 C5 C6 C7 . . . . 0.9(2) ?
    Cl2 C5 C6 C7 . . . . -178.74(13) ?
    C5 C6 C7 C2 . . . . -0.8(2) ?
    C5 C6 C7 C8 . . . . 175.66(16) ?
    C3 C2 C7 C6 . . . . -0.3(2) ?
    C1 C2 C7 C6 . . . . 177.09(15) ?
    C3 C2 C7 C8 . . . . -177.42(15) ?
    C1 C2 C7 C8 . . . . -0.07(17) ?
    C6 C7 C8 O2 . . . . 4.3(3) ?
    C2 C7 C8 O2 . . . . -178.86(17) ?
    C6 C7 C8 N1 . . . . -174.99(17) ?
    C2 C7 C8 N1 . . . . 1.84(17) ?
    C14 C9 C10 O3 . . . . 179.76(17) ?
    N1 C9 C10 O3 . . . . 0.7(2) ?
    C14 C9 C10 C11 . . . . -0.2(3) ?
    N1 C9 C10 C11 . . . . -179.21(16) ?
    O3 C10 C11 C12 . . . . -178.91(19) ?
    C9 C10 C11 C12 . . . . 1.0(3) ?
    C10 C11 C12 C13 . . . . -1.0(3) ?
    C11 C12 C13 C14 . . . . 0.1(3) ?
    C10 C9 C14 C13 . . . . -0.7(3) ?
    N1 C9 C14 C13 . . . . 178.34(17) ?
    C12 C13 C14 C9 . . . . 0.7(3) ?
    O2 C8 N1 C1 . . . . 177.64(16) ?
    C7 C8 N1 C1 . . . . -3.01(17) ?
    O2 C8 N1 C9 . . . . -7.3(3) ?
    C7 C8 N1 C9 . . . . 172.01(14) ?
    O1 C1 N1 C8 . . . . -177.39(15) ?
    C2 C1 N1 C8 . . . . 2.95(17) ?
    O1 C1 N1 C9 . . . . 7.6(3) ?
    C2 C1 N1 C9 . . . . -172.02(14) ?
    C14 C9 N1 C8 . . . . -102.12(19) ?
    C10 C9 N1 C8 . . . . 76.9(2) ?
    C14 C9 N1 C1 . . . . 72.3(2) ?
    C10 C9 N1 C1 . . . . -108.70(18) ?
loop_
    _geom_hbond_atom_site_label_D
    _geom_hbond_atom_site_label_H
    _geom_hbond_atom_site_label_A
    _geom_hbond_site_symmetry_A
    _geom_hbond_distance_DH
    _geom_hbond_distance_HA
    _geom_hbond_distance_DA
    _geom_hbond_angle_DHA
    O3 H3A O2 4_575 0.82 1.90 2.7235(18) 176.6
    C3 H3 O3 3_666 0.93 2.55 3.397(2) 151.9
    C13 H13 O3 1_455 0.93 2.59 3.505(2) 167.9
