# Supplementary material for: 5,6-Dichloro-2-(2-hydroxy­phen­yl)­iso­indoline-1,3-dione
Source: Acta Crystallogr Sect E Struct Rep Online. 2008 Apr 2;64(Pt 5):o778. doi: 10.1107/S1600536808008180 (PMC2961102; doi:10.1107/S1600536808008180)
Supplement: Supplementary file 2 [file e-64-0o778-Isup2.hkl]

#
# h,k,l, Fc-squared, Fo-squared, sigma(Fo-squared) and status flag
#
data_I
_shelx_title ' TEST STRUCTURE D:\DATA\ORHANM76_DENE\ORHANM76'
_shelx_refln_list_code          4
_shelx_F_calc_maximum      261.54
_exptl_crystal_F_000       624.00
_reflns_d_resolution_high  0.7900
 
loop_
 _symmetry_equiv_pos_as_xyz
 'x, y, z'
 '-x, y+1/2, -z+1/2'
 '-x, -y, -z'
 'x, -y-1/2, z-1/2'
 
_cell_length_a     7.5993
_cell_length_b    19.4088
_cell_length_c     9.5086
_cell_angle_alpha  90.000
_cell_angle_beta  110.842
_cell_angle_gamma  90.000
 
_shelx_F_squared_multiplier     1.000
 
loop_
 _refln_index_h
 _refln_index_k
 _refln_index_l
 _refln_F_squared_calc
 _refln_F_squared_meas
 _refln_F_squared_sigma
 _refln_observed_status
   1   0   0       76.10       74.51      3.73 o
   2   0   0        3.31        5.26      2.75 o
   3   0   0      686.20      698.67     35.72 o
   4   0   0      804.69      784.02     46.36 o
   5   0   0       20.52       24.98      2.48 o
   6   0   0       87.41       82.85      6.89 o
   7   0   0      111.00      103.26      3.33 o
   8   0   0      157.69      159.39      4.44 o
   1   1   0     7794.86     7461.65    287.63 o
   2   1   0      889.85      858.29     30.39 o
   3   1   0       17.57       23.83      1.89 o
   4   1   0     1567.61     1538.03     46.77 o
   5   1   0      128.25      118.44      4.27 o
   6   1   0      196.28      196.64      5.31 o
   7   1   0       92.92       93.06      3.56 o
   8   1   0       42.62       46.50      2.09 o
   0   2   0     8058.31     7705.48    635.12 o
   1   2   0      373.50      364.43     14.42 o
   2   2   0      396.79      407.86     14.19 o
   3   2   0     2670.16     2559.74     76.29 o
   4   2   0      802.29      784.25     25.20 o
   5   2   0      140.47      138.83      6.09 o
   6   2   0       44.71       46.28      2.18 o
   7   2   0       49.34       49.75      2.37 o
   8   2   0       58.07       60.75      2.03 o
   1   3   0     2096.08     2040.99     94.92 o
   2   3   0       90.04       91.21      3.41 o
   3   3   0      497.52      485.23     19.48 o
   4   3   0      152.26      133.83      4.73 o
   5   3   0      576.36      568.51     22.82 o
   6   3   0       27.66       30.78      2.08 o
   7   3   0       36.29       35.27      1.76 o
   8   3   0       13.69       17.38      1.99 o
   0   4   0      808.33      802.42     61.47 o
   1   4   0      441.76      412.54     14.40 o
   2   4   0     2343.37     2160.09     77.99 o
   3   4   0      937.89      769.04     24.26 o
   4   4   0        5.48        2.96      1.57 o
   5   4   0     1340.23     1295.65     42.73 o
   6   4   0      946.46      947.65     30.69 o
   7   4   0      152.61      153.53      4.69 o
   8   4   0       10.06       11.03      1.86 o
   1   5   0     2467.54     2413.93    110.51 o
   2   5   0      976.79      911.35     39.40 o
   3   5   0      153.29      154.69      5.79 o
   4   5   0      693.71      713.11     24.07 o
   5   5   0      260.26      250.17      6.48 o
   6   5   0      141.52      137.93      4.34 o
   7   5   0      111.19      112.16      2.96 o
   8   5   0       30.24       30.18      2.02 o
   0   6   0     9602.95     8981.62    606.84 o
   1   6   0      810.92      753.47     32.65 o
   2   6   0       93.02       72.75      2.20 o
   3   6   0      361.38      440.37     15.97 o
   4   6   0      634.60      653.46     21.00 o
   5   6   0       54.97       47.91      1.82 o
   6   6   0       28.11       28.27      1.83 o
   7   6   0      154.60      148.93      4.76 o
   8   6   0       14.55       15.29      2.06 o
   1   7   0      187.04      172.98      4.72 o
   2   7   0     4068.38     3961.94    139.24 o
   3   7   0       64.47       57.73      1.74 o
   4   7   0      106.77      110.32      4.24 o
   5   7   0       46.14       46.40      1.94 o
   6   7   0       31.06       32.25      1.70 o
   7   7   0      102.88      106.76      2.40 o
   8   7   0        6.01        6.41      2.07 o
   0   8   0     2855.47     2696.94    158.97 o
   1   8   0     5602.37     5471.59    148.67 o
   2   8   0      295.52      279.03     10.23 o
   3   8   0       21.41       28.40      2.14 o
   4   8   0      539.28      524.46     20.29 o
   5   8   0       21.60       22.85      1.69 o
   6   8   0       57.53       59.15      2.26 o
   7   8   0      332.50      331.70      6.85 o
   8   8   0       35.18       42.39      2.12 o
   1   9   0      685.57      715.24     16.91 o
   2   9   0       21.68       17.43      1.83 o
   3   9   0      183.74      146.74      4.60 o
   4   9   0      286.32      279.16      7.51 o
   5   9   0      228.19      220.00      6.43 o
   6   9   0       35.71       41.76      1.76 o
   7   9   0       25.51       22.14      1.94 o
   8   9   0        1.94        4.49      2.27 o
   0  10   0     2556.04     2492.88    139.12 o
   1  10   0       29.88       34.40      1.94 o
   2  10   0       81.62       84.30      4.45 o
   3  10   0        0.21        1.91      1.84 o
   4  10   0       45.29       53.92      2.76 o
   5  10   0      158.31      154.13      2.54 o
   6  10   0       45.72       43.45      2.09 o
   7  10   0       81.23       78.91      2.43 o
   8  10   0        0.48        2.38      2.69 o
   1  11   0      686.50      727.86     17.11 o
   2  11   0      685.08      744.02     22.37 o
   3  11   0        0.48       -0.08      1.72 o
   4  11   0      323.29      325.07     14.67 o
   5  11   0       80.15       87.56      3.75 o
   6  11   0       11.61       10.96      2.02 o
   7  11   0       20.18       20.89      1.97 o
   8  11   0        0.04        1.97      2.31 o
   0  12   0      508.58      527.07     18.77 o
   1  12   0      117.25      115.49      2.61 o
   2  12   0        0.67        2.52      2.09 o
   3  12   0      216.03      186.01      5.63 o
   4  12   0        8.12       13.62      1.97 o
   5  12   0      160.42      162.02      4.93 o
   6  12   0       57.69       63.21      2.40 o
   7  12   0        6.09        5.90      2.10 o
   1  13   0      811.83      793.87     15.74 o
   2  13   0      336.65      333.12     12.29 o
   3  13   0        4.34        5.53      1.95 o
   4  13   0      137.56      150.00      3.02 o
   5  13   0      265.45      268.60      6.33 o
   6  13   0        6.87        8.18      2.21 o
   7  13   0       60.43       64.41      2.63 o
   0  14   0      266.42      257.36      8.57 o
   1  14   0      314.03      328.91      5.99 o
   2  14   0       89.76       83.08      3.51 o
   3  14   0       26.46       26.98      2.32 o
   4  14   0      240.52      232.06      8.42 o
   5  14   0        8.30        6.52      2.25 o
   6  14   0       60.39       65.84      2.36 o
   7  14   0        2.21        4.35      2.58 o
   1  15   0     1126.75     1092.94     25.79 o
   2  15   0       50.79       51.49      2.41 o
   3  15   0       16.89       18.47      2.02 o
   4  15   0        1.45        2.09      2.20 o
   5  15   0      126.67      118.25      5.42 o
   6  15   0        3.44        4.28      2.30 o
   7  15   0        2.25        2.81      2.50 o
   0  16   0      786.00      774.80     16.17 o
   1  16   0       10.62       12.12      2.18 o
   2  16   0      106.15      105.83      2.91 o
   3  16   0      174.35      169.90      5.46 o
   4  16   0      202.27      199.78      4.96 o
   5  16   0       92.65      106.47      6.47 o
   6  16   0        5.85        7.41      2.35 o
   1  17   0       11.75        7.03      1.87 o
   2  17   0       79.42       80.59      2.38 o
   3  17   0       26.60       28.01      2.41 o
   4  17   0      372.93      382.96     12.46 o
   5  17   0        0.86        2.52      2.84 o
   6  17   0        7.72        6.04      2.46 o
   0  18   0       70.01       81.99      3.08 o
   1  18   0      245.44      242.26      3.33 o
   2  18   0       70.00       65.39      2.37 o
   3  18   0       63.33       58.54      2.27 o
   4  18   0       50.75       48.20      2.68 o
   5  18   0       85.42       71.55      2.52 o
   6  18   0       10.52        8.91      2.52 o
   1  19   0      142.58      141.37      2.48 o
   2  19   0       48.29       39.44      2.56 o
   3  19   0       44.05       44.46      2.45 o
   4  19   0        1.91        2.97      2.64 o
   5  19   0       41.96       40.11      2.88 o
   0  20   0       15.35       21.74      3.07 o
   1  20   0       53.99       54.50      2.38 o
   2  20   0        0.03        0.60      2.33 o
   3  20   0       45.36       48.15      2.55 o
   4  20   0        5.82        7.29      2.37 o
   5  20   0        1.93        3.96      2.65 o
   1  21   0       49.76       51.00      2.47 o
   2  21   0       24.89       30.23      2.36 o
   3  21   0        2.08        4.33      2.66 o
   4  21   0        2.36        4.79      2.82 o
   0  22   0      135.69      139.47      4.43 o
   1  22   0        8.54       10.52      2.53 o
   2  22   0        5.59        8.76      2.53 o
   3  22   0        0.09        2.25      2.76 o
   1  23   0        6.78        9.24      2.61 o
   2  23   0       10.93       12.61      2.47 o
   3  23   0        0.93        0.80      2.70 o
   0  24   0        1.24        2.60      3.80 o
   1  24   0        0.09        0.96      2.91 o
  -9   1   1       27.31       29.11      2.23 o
  -8   1   1       23.43       26.13      2.11 o
  -7   1   1      198.72      198.69      5.84 o
  -6   1   1      604.09      615.15     18.25 o
  -5   1   1        5.77        5.72      1.46 o
  -4   1   1      618.99      629.34     14.47 o
  -3   1   1     3068.91     2965.38     59.08 o
  -2   1   1     5850.95     5726.91     81.47 o
  -1   1   1       54.11      104.61      2.82 o
   0   1   1      301.03      315.12      3.83 o
   1   1   1     1329.10     1211.19     27.04 o
   2   1   1      701.46      669.38     23.37 o
   3   1   1       17.05       18.92      1.62 o
   4   1   1     2187.43     2090.14     83.67 o
   5   1   1      131.06      107.89      3.91 o
   6   1   1       20.80       21.07      1.84 o
   7   1   1       27.69       28.39      1.91 o
   8   1   1      164.96      171.05      4.77 o
  -9   2   1       12.28        9.99      2.02 o
  -8   2   1        6.07        5.44      1.88 o
  -7   2   1        1.25        1.90      1.66 o
  -6   2   1      203.79      204.49      7.53 o
  -5   2   1       68.53       61.46      1.76 o
  -4   2   1       21.70        9.70      1.40 o
  -3   2   1      770.71      701.79     16.20 o
  -2   2   1     6530.83     6653.32     90.49 o
  -1   2   1     5492.06     5626.27     65.34 o
   0   2   1      163.42      208.35      3.51 o
   1   2   1     3312.83     3187.37    103.15 o
   2   2   1     1437.00     1181.25     50.21 o
   3   2   1       83.86       84.72      4.48 o
   4   2   1      948.64      869.39     34.66 o
   5   2   1       13.73       15.33      1.74 o
   6   2   1       52.15       52.34      2.79 o
   7   2   1        0.35        5.61      2.00 o
   8   2   1        9.49       12.39      1.92 o
  -9   3   1       23.31       27.26      2.17 o
  -8   3   1       11.56       12.82      2.01 o
  -7   3   1       56.14       49.95      2.59 o
  -6   3   1     1210.45     1220.36     32.89 o
  -5   3   1       35.53       22.67      1.51 o
  -4   3   1     2086.96     1859.30     59.78 o
  -3   3   1       26.68       32.31      1.67 o
  -2   3   1       15.61        9.58      1.94 o
  -1   3   1      492.84      557.23      6.51 o
   0   3   1     5047.53     5127.08     60.60 o
   1   3   1      961.15      957.64     32.67 o
   2   3   1     3701.26     3502.54    151.94 o
   3   3   1      467.95      379.44     13.23 o
   4   3   1      896.55      871.64     35.95 o
   5   3   1      251.57      245.80      8.30 o
   6   3   1      536.73      511.65     12.04 o
   7   3   1        5.23        5.45      1.83 o
   8   3   1        1.53        5.47      2.19 o
  -9   4   1        0.32        1.76      2.33 o
  -8   4   1       48.77       46.10      1.83 o
  -7   4   1       10.82       10.36      1.78 o
  -6   4   1       11.08       11.59      1.74 o
  -5   4   1      186.99      189.97      6.04 o
  -4   4   1     1572.88     1574.15     60.47 o
  -3   4   1       13.48       11.45      1.74 o
  -2   4   1     1046.68      991.21     15.91 o
  -1   4   1      249.24      297.80      5.59 o
   0   4   1     1470.37     1506.55     33.85 o
   1   4   1      398.74      435.52     17.19 o
   2   4   1      396.14      403.29     14.79 o
   3   4   1       27.76       37.89      1.75 o
   4   4   1       15.08       12.27      1.50 o
   5   4   1       21.50       23.36      1.99 o
   6   4   1       17.90       20.75      1.96 o
   7   4   1        8.21        9.75      2.08 o
   8   4   1        0.92        3.97      1.91 o
  -9   5   1        4.09        3.29      2.23 o
  -8   5   1        6.33        9.47      2.02 o
  -7   5   1      115.61      111.68      3.49 o
  -6   5   1       28.21       29.17      1.73 o
  -5   5   1      681.52      654.50     15.10 o
  -4   5   1      292.59      265.76      9.51 o
  -3   5   1      148.49      141.75      2.53 o
  -2   5   1      147.40      166.77      3.44 o
  -1   5   1      241.48      230.93      3.64 o
   0   5   1     5400.34     5206.91     86.86 o
   1   5   1      644.15      646.90     15.39 o
   2   5   1     5432.66     5076.07    196.31 o
   3   5   1     3003.17     2982.25     89.65 o
   4   5   1      310.18      297.79     10.51 o
   5   5   1       56.66       55.35      2.05 o
   6   5   1       31.61       33.28      1.82 o
   7   5   1        5.73        9.04      1.91 o
   8   5   1        1.52        6.33      2.10 o
  -8   6   1      151.47      139.57      4.81 o
  -7   6   1        0.63        3.06      1.79 o
  -6   6   1       16.83       21.94      1.85 o
  -5   6   1       52.45       49.13      1.73 o
  -4   6   1     1651.60     1625.10     46.59 o
  -3   6   1       51.13       62.57      2.07 o
  -2   6   1      151.00      137.80      3.68 o
  -1   6   1     5226.68     5301.96     91.93 o
   0   6   1     4843.24     4626.33    116.02 o
   1   6   1        1.95       14.35      2.25 o
   2   6   1      213.95      217.31     10.59 o
   3   6   1      116.51      125.22      3.41 o
   4   6   1      116.26      119.63      4.75 o
   5   6   1        7.38        7.27      1.76 o
   6   6   1     1013.88     1031.71     25.13 o
   7   6   1        1.45        2.50      1.92 o
   8   6   1        3.06        5.35      2.27 o
  -8   7   1       24.43       28.45      1.83 o
  -7   7   1      467.45      456.91     13.12 o
  -6   7   1      272.28      269.28      8.81 o
  -5   7   1       78.04       81.57      4.07 o
  -4   7   1      335.26      324.07      8.19 o
  -3   7   1     3233.97     3179.91     73.16 o
  -2   7   1        2.06        3.90      1.65 o
  -1   7   1      316.31      310.35      7.88 o
   0   7   1       38.19       56.41      2.26 o
   1   7   1     1898.28     1841.16     54.18 o
   2   7   1        6.11        2.63      1.79 o
   3   7   1       16.38       23.46      1.83 o
   4   7   1        0.12        3.34      1.65 o
   5   7   1     1061.16     1045.70     25.72 o
   6   7   1        2.81        8.15      1.92 o
   7   7   1      119.62      120.40      4.15 o
   8   7   1        1.12        4.29      2.42 o
  -8   8   1      105.33      109.20      3.29 o
  -7   8   1       38.94       38.35      2.03 o
  -6   8   1       96.54      110.37      3.71 o
  -5   8   1       15.42       19.31      1.91 o
  -4   8   1       41.23       53.08      1.80 o
  -3   8   1      222.72      218.56      6.31 o
  -2   8   1      282.34      288.74      7.84 o
  -1   8   1      159.95      194.02      6.40 o
   0   8   1      191.68      207.97      6.38 o
   1   8   1       56.27       56.86      2.63 o
   2   8   1      473.38      575.98     27.65 o
   3   8   1       23.97       29.75      2.08 o
   4   8   1      122.09      129.37      2.35 o
   5   8   1      105.52      105.82      3.47 o
   6   8   1      175.77      175.58      5.06 o
   7   8   1       14.60       12.86      1.84 o
   8   8   1        8.10       10.11      2.69 o
  -8   9   1        1.88        6.66      2.01 o
  -7   9   1      146.75      155.20      4.97 o
  -6   9   1        1.30        3.11      1.95 o
  -5   9   1       85.80       79.76      2.92 o
  -4   9   1      171.88      158.88      6.14 o
  -3   9   1     2538.09     2581.08     77.58 o
  -2   9   1        0.37        2.65      1.87 o
  -1   9   1        0.90        3.02      1.70 o
   0   9   1       30.61       17.95      1.97 o
   1   9   1     2519.05     2497.21    103.33 o
   2   9   1        9.65       20.00      2.07 o
   3   9   1      211.28      235.95      8.67 o
   4   9   1        1.16        4.15      1.83 o
   5   9   1      964.78      944.74     24.42 o
   6   9   1       89.01       97.96      3.44 o
   7   9   1       35.74       43.38      2.13 o
   8   9   1        1.41        5.19      2.25 o
  -8  10   1       76.83       69.18      2.87 o
  -7  10   1        0.45        1.47      2.01 o
  -6  10   1      265.37      257.54      8.32 o
  -5  10   1      124.84      128.84      3.39 o
  -4  10   1      156.79      134.14      5.05 o
  -3  10   1      778.72      774.60     26.96 o
  -2  10   1      258.49      253.71      8.15 o
  -1  10   1       67.51       84.52      3.26 o
   0  10   1       56.58       55.36      2.31 o
   1  10   1     2839.89     2677.77    108.10 o
   2  10   1      291.22      274.86     11.36 o
   3  10   1       19.00       18.80      2.05 o
   4  10   1      386.19      368.07      9.26 o
   5  10   1        0.28        0.38      1.82 o
   6  10   1      143.93      150.88      2.35 o
   7  10   1        0.37        1.27      2.09 o
  -8  11   1       23.53       20.91      2.06 o
  -7  11   1       12.97       20.47      2.09 o
  -6  11   1       15.31       12.03      1.78 o
  -5  11   1       30.54       30.85      1.97 o
  -4  11   1      432.12      414.34     18.20 o
  -3  11   1        1.22        3.76      2.04 o
  -2  11   1      411.54      424.54     13.11 o
  -1  11   1      138.51      133.39      4.93 o
   0  11   1      669.55      649.19     19.78 o
   1  11   1      218.20      218.61      7.21 o
   2  11   1     2207.38     2149.55     68.16 o
   3  11   1      322.78      315.73     11.86 o
   4  11   1      102.78      100.01      4.90 o
   5  11   1        0.78        3.13      2.08 o
   6  11   1       69.40       73.37      2.21 o
   7  11   1        0.06       -0.71      2.02 o
  -8  12   1       67.77       62.10      2.52 o
  -7  12   1        1.14        3.06      2.04 o
  -6  12   1        1.69        2.39      2.19 o
  -5  12   1      285.03      294.53     10.94 o
  -4  12   1       15.34       18.76      2.00 o
  -3  12   1       31.43       30.49      2.04 o
  -2  12   1      416.41      447.58     13.93 o
  -1  12   1      731.46      753.08     23.92 o
   0  12   1       23.21       29.90      2.13 o
   1  12   1        0.11        2.85      1.84 o
   2  12   1      116.49      105.85      2.66 o
   3  12   1       19.65       23.82      2.00 o
   4  12   1       26.47       27.52      1.94 o
   5  12   1       28.84       31.82      2.23 o
   6  12   1      235.86      227.95      5.84 o
   7  12   1       38.03       39.67      2.50 o
  -7  13   1        4.24        3.75      1.99 o
  -6  13   1       98.82      101.21      6.13 o
  -5  13   1       57.59       61.51      2.91 o
  -4  13   1      188.06      177.86      6.28 o
  -3  13   1      235.34      259.38      7.00 o
  -2  13   1       17.12       13.85      2.14 o
  -1  13   1      193.16      190.88      5.79 o
   0  13   1        6.55        5.11      1.98 o
   1  13   1      287.95      292.64      7.83 o
   2  13   1      360.97      333.76     11.08 o
   3  13   1      286.80      282.79      9.28 o
   4  13   1       10.75       11.05      2.01 o
   5  13   1        9.51       11.14      1.98 o
   6  13   1        9.85        8.07      2.26 o
   7  13   1       37.52       33.72      2.68 o
  -7  14   1        0.52        3.74      2.33 o
  -6  14   1       10.37       12.21      2.21 o
  -5  14   1       36.27       40.40      2.46 o
  -4  14   1       10.54        8.39      2.31 o
  -3  14   1      136.54      127.39      4.62 o
  -2  14   1      472.31      480.67     11.08 o
  -1  14   1     1360.66     1310.91     31.09 o
   0  14   1      123.88      127.48      3.36 o
   1  14   1        6.68        6.63      1.94 o
   2  14   1        0.04        1.04      2.01 o
   3  14   1       34.88       28.86      2.18 o
   4  14   1       41.79       48.14      2.31 o
   5  14   1       37.83       37.52      2.21 o
   6  14   1       34.58       33.34      2.35 o
   7  14   1       73.54       80.29      2.69 o
  -7  15   1       93.46       86.90      3.64 o
  -6  15   1       34.48       34.59      2.67 o
  -5  15   1      101.66      101.46      2.46 o
  -4  15   1       18.70       26.40      2.42 o
  -3  15   1       92.04       96.68      2.24 o
  -2  15   1      206.37      196.25      5.40 o
  -1  15   1        6.84        9.76      1.86 o
   0  15   1       87.19       82.06      2.08 o
   1  15   1        5.72        7.75      2.03 o
   2  15   1        1.69        4.61      2.30 o
   3  15   1       21.55       21.12      2.80 o
   4  15   1       65.73       66.46      2.20 o
   5  15   1       83.81       94.34      3.50 o
   6  15   1        0.72        4.69      2.18 o
  -7  16   1        7.81        9.27      2.57 o
  -6  16   1        1.12        3.89      2.32 o
  -5  16   1       26.27       26.17      2.25 o
  -4  16   1      114.77      108.36      3.68 o
  -3  16   1      265.92      277.53      8.54 o
  -2  16   1       27.92       30.76      2.21 o
  -1  16   1      968.69      955.00     22.27 o
   0  16   1      160.84      149.16      3.92 o
   1  16   1      150.19      151.10      2.37 o
   2  16   1      232.03      200.47      5.73 o
   3  16   1      123.19      116.95      2.41 o
   4  16   1        2.75        4.86      1.99 o
   5  16   1        1.07        3.85      2.42 o
   6  16   1        8.19        5.94      2.42 o
  -6  17   1       23.71       19.51      2.75 o
  -5  17   1       69.91       72.24      2.39 o
  -4  17   1       15.51       18.58      2.48 o
  -3  17   1       21.37       19.98      2.11 o
  -2  17   1       22.48       16.37      2.09 o
  -1  17   1       25.55       25.58      2.18 o
   0  17   1       51.10       43.71      2.14 o
   1  17   1       15.62       15.40      2.29 o
   2  17   1       32.32       37.01      2.27 o
   3  17   1       48.11       55.99      2.57 o
   4  17   1        0.48        3.82      2.79 o
   5  17   1       55.91       56.77      2.77 o
   6  17   1       34.77       35.90      2.44 o
  -6  18   1       10.35       12.11      2.63 o
  -5  18   1       74.92       68.17      2.37 o
  -4  18   1        3.59        6.05      2.35 o
  -3  18   1      107.28      108.07      2.69 o
  -2  18   1       79.81       79.97      2.58 o
  -1  18   1       19.76       24.22      2.18 o
   0  18   1        1.07        3.65      2.05 o
   1  18   1      263.06      270.43      5.51 o
   2  18   1        2.76        4.32      2.27 o
   3  18   1       16.06       16.28      2.54 o
   4  18   1       69.66       64.94      2.77 o
   5  18   1       44.78       46.88      2.66 o
  -5  19   1        9.60        8.96      2.26 o
  -4  19   1       24.76       26.84      2.47 o
  -3  19   1        1.37        2.65      2.28 o
  -2  19   1       70.10       71.57      2.62 o
  -1  19   1        6.28        8.97      2.08 o
   0  19   1       29.92       29.00      2.26 o
   1  19   1       19.42       15.36      2.35 o
   2  19   1       91.87       96.21      2.69 o
   3  19   1        1.94        3.18      2.25 o
   4  19   1        1.13       -0.48      2.32 o
   5  19   1        1.96        2.63      2.65 o
  -5  20   1        0.11        2.37      2.67 o
  -4  20   1        6.06        7.06      2.23 o
  -3  20   1        1.23        1.37      2.67 o
  -2  20   1       42.07       50.77      2.70 o
  -1  20   1        0.16        1.27      2.21 o
   0  20   1        6.68        8.50      2.20 o
   1  20   1       52.23       53.17      2.48 o
   2  20   1       21.98       20.14      2.39 o
   3  20   1        7.65        6.91      2.66 o
   4  20   1       14.25       13.97      2.55 o
  -4  21   1       12.08       11.01      2.42 o
  -3  21   1        4.79        9.91      2.50 o
  -2  21   1       57.73       51.73      2.56 o
  -1  21   1        4.20        5.56      2.19 o
   0  21   1      173.81      165.13      2.72 o
   1  21   1       34.09       42.76      2.68 o
   2  21   1       24.88       21.18      2.48 o
   3  21   1       22.56       21.40      2.80 o
   4  21   1        3.28        3.17      2.88 o
  -4  22   1       55.74       61.23      2.55 o
  -3  22   1        0.38        3.19      2.59 o
  -2  22   1       16.16       20.71      2.82 o
  -1  22   1       70.30       66.34      2.63 o
   0  22   1        0.85        2.67      2.29 o
   1  22   1       41.41       38.12      2.75 o
   2  22   1       82.25       82.89      2.56 o
   3  22   1       25.24       26.39      2.55 o
  -3  23   1        0.00       -1.31      2.67 o
  -2  23   1       35.89       38.60      2.91 o
  -1  23   1        1.55        3.03      2.61 o
   0  23   1       20.21       23.12      2.50 o
   1  23   1        9.97       11.26      2.79 o
   2  23   1        0.01        0.79      2.43 o
  -2  24   1       29.88       28.40      4.19 o
  -1  24   1        5.00        9.41      2.75 o
   0  24   1       59.75       59.56      2.67 o
   1  24   1       27.94       30.66      2.97 o
  -9   0   2       52.25       54.48      3.30 o
  -8   0   2       35.75       30.68      2.77 o
  -7   0   2      199.57      191.39      5.81 o
  -6   0   2       61.82       66.10      2.60 o
  -5   0   2      186.94      207.20      5.24 o
  -4   0   2     1196.61     1336.78     26.31 o
  -3   0   2      495.93      636.81     17.12 o
  -2   0   2    68401.11    62526.42    607.25 o
  -1   0   2     2977.46     3419.00     14.23 o
   0   0   2      427.20      472.27      4.80 o
   1   0   2      487.55      479.83     12.31 o
   2   0   2    14018.15    12613.62    440.00 o
   3   0   2      230.58      266.86     13.26 o
   4   0   2      106.57      106.26      7.23 o
   5   0   2     2942.58     2751.18    136.37 o
   6   0   2     1357.12     1316.67     41.19 o
   7   0   2       57.35       63.12      2.50 o
   8   0   2        8.26        6.98      2.72 o
  -9   1   2       25.91       24.38      2.10 o
  -8   1   2        9.63        8.39      1.70 o
  -7   1   2        9.61       11.07      1.92 o
  -6   1   2       74.48       71.23      2.04 o
  -5   1   2        1.08        2.35      1.51 o
  -4   1   2      548.32      557.32     10.70 o
  -3   1   2     3086.05     3232.56     27.31 o
  -2   1   2     1090.31     1151.88      6.79 o
  -1   1   2     3438.53     3626.80     25.91 o
   0   1   2     4819.55     4792.52     37.82 o
   1   1   2      975.42      954.39     12.44 o
   2   1   2      904.86      829.28     25.22 o
   3   1   2        8.69       15.18      1.64 o
   4   1   2       50.55       52.35      2.30 o
   5   1   2      324.65      317.80      8.57 o
   6   1   2      400.53      400.56     10.32 o
   7   1   2        3.14        4.81      1.83 o
   8   1   2        1.10       -0.19      2.41 o
  -9   2   2       12.07       12.29      2.28 o
  -8   2   2       53.02       57.31      1.77 o
  -7   2   2        6.99       10.27      1.75 o
  -6   2   2        5.07        2.57      1.57 o
  -5   2   2      477.19      460.80     11.79 o
  -4   2   2       76.91       81.32      1.90 o
  -3   2   2        6.24        3.48      1.59 o
  -2   2   2    24141.13    23290.27    145.10 o
  -1   2   2      477.62      521.98      4.46 o
   0   2   2      773.70      821.64      9.38 o
   1   2   2     1562.22     1437.74     27.21 o
   2   2   2       23.32       29.45      1.76 o
   3   2   2       18.93       32.35      2.05 o
   4   2   2      508.15      487.23     15.75 o
   5   2   2       32.11       35.84      2.16 o
   6   2   2        6.89       10.17      1.97 o
   7   2   2       84.32       82.34      2.64 o
   8   2   2       40.72       47.76      2.24 o
  -9   3   2        4.49        5.95      2.01 o
  -8   3   2       10.73       14.92      1.89 o
  -7   3   2      203.82      188.47      6.13 o
  -6   3   2      162.90      155.38      5.14 o
  -5   3   2       35.36       32.42      1.62 o
  -4   3   2        6.98        7.51      1.52 o
  -3   3   2      562.23      590.34      7.86 o
  -2   3   2      718.75      736.53      7.16 o
  -1   3   2     1694.69     1691.62     19.48 o
   0   3   2     3089.71     3164.38     16.44 o
   1   3   2      472.17      503.09      7.40 o
   2   3   2      572.38      509.12     17.83 o
   3   3   2      294.86      324.07     13.73 o
   4   3   2      293.66      269.74      9.03 o
   5   3   2       48.20       48.55      1.86 o
   6   3   2       79.41       82.33      2.25 o
   7   3   2        8.01       13.06      2.01 o
   8   3   2        0.00        2.32      2.17 o
  -9   4   2       32.06       33.32      2.47 o
  -8   4   2      111.98      110.17      3.59 o
  -7   4   2      122.31      124.75      3.33 o
  -6   4   2      112.30      113.72      3.47 o
  -5   4   2      536.49      499.04     13.18 o
  -4   4   2      337.63      323.07      4.74 o
  -3   4   2        0.72        1.99      1.63 o
  -2   4   2     1631.94     1752.68     16.27 o
  -1   4   2    10605.67    10653.52    148.44 o
   0   4   2    12493.06    12064.94    118.84 o
   1   4   2     4406.16     4091.36     97.99 o
   2   4   2      718.14      749.47     23.27 o
   3   4   2     1048.14      979.84     34.29 o
   4   4   2      437.24      418.09     13.31 o
   5   4   2        7.28        5.87      1.80 o
   6   4   2       49.99       53.02      1.86 o
   7   4   2      294.22      281.86      4.82 o
   8   4   2       69.95       74.16      2.58 o
  -9   5   2       59.65       64.34      2.32 o
  -8   5   2        7.40        7.39      1.92 o
  -7   5   2        3.43        6.32      1.86 o
  -6   5   2      221.67      220.02      5.98 o
  -5   5   2        0.00        1.40      1.75 o
  -4   5   2      852.96      813.48     16.74 o
  -3   5   2      745.34      779.09      7.06 o
  -2   5   2       39.52       46.34      2.14 o
  -1   5   2     1776.76     1814.86     18.93 o
   0   5   2     2298.65     2283.69     34.21 o
   1   5   2     1049.64     1082.90     19.13 o
   2   5   2      910.89      923.57     37.02 o
   3   5   2      583.16      531.16     24.05 o
   4   5   2      345.56      315.80      9.06 o
   5   5   2      169.11      163.72      4.99 o
   6   5   2       75.69       74.10      1.86 o
   7   5   2        7.47        8.01      2.13 o
   8   5   2        0.73        3.16      2.37 o
  -9   6   2      137.19      133.48      6.44 o
  -8   6   2       38.24       39.76      2.07 o
  -7   6   2       31.71       32.24      2.03 o
  -6   6   2      237.00      239.56      8.89 o
  -5   6   2       11.30       17.07      1.86 o
  -4   6   2       90.05       84.87      3.26 o
  -3   6   2      452.82      456.47      4.75 o
  -2   6   2      690.25      676.29     12.96 o
  -1   6   2      758.64      758.75      6.93 o
   0   6   2       68.77       85.83      2.42 o
   1   6   2     1149.74     1254.88     35.30 o
   2   6   2     3165.82     3141.30    112.31 o
   3   6   2        5.52        4.14      1.75 o
   4   6   2       56.09       58.95      2.44 o
   5   6   2      989.22      966.18     21.16 o
   6   6   2        0.54        2.04      1.82 o
   7   6   2       67.10       64.48      2.08 o
   8   6   2       13.83       12.94      2.42 o
  -9   7   2       18.87       20.38      2.40 o
  -8   7   2       33.28       33.10      2.02 o
  -7   7   2        0.90        6.29      1.88 o
  -6   7   2        0.01        1.50      1.80 o
  -5   7   2       61.60       62.72      2.25 o
  -4   7   2      683.49      712.31     10.95 o
  -3   7   2       60.45       46.72      1.63 o
  -2   7   2      158.89      159.32      2.96 o
  -1   7   2      670.22      669.41     12.73 o
   0   7   2       35.43       53.79      4.88 o
   1   7   2       57.42       61.92      1.79 o
   2   7   2       20.51       33.34      2.20 o
   3   7   2      217.50      206.31      7.71 o
   4   7   2      850.62      824.04     34.77 o
   5   7   2       11.44       11.53      1.78 o
   6   7   2       19.02       21.48      2.03 o
   7   7   2       18.62       21.86      2.18 o
  -8   8   2        6.15        6.41      1.97 o
  -7   8   2        2.10        5.03      2.10 o
  -6   8   2      100.57       96.65      4.09 o
  -5   8   2      555.49      578.28     18.57 o
  -4   8   2       46.04       42.47      1.81 o
  -3   8   2     1054.32     1072.34     12.90 o
  -2   8   2     4649.60     4460.87     82.18 o
  -1   8   2      394.73      383.22      6.91 o
   0   8   2     1419.93     1481.53     27.21 o
   1   8   2       37.04       51.40      1.83 o
   2   8   2      198.70      188.33      5.94 o
   3   8   2      320.92      287.49     10.47 o
   4   8   2      284.67      291.15      7.45 o
   5   8   2      760.56      763.56     15.34 o
   6   8   2       20.91       30.95      1.80 o
   7   8   2       31.82       39.17      2.24 o
  -8   9   2        0.60        1.89      1.97 o
  -7   9   2       96.46       91.81      2.52 o
  -6   9   2      366.25      359.11     12.31 o
  -5   9   2       22.13       29.85      1.77 o
  -4   9   2       75.33       87.86      2.21 o
  -3   9   2      160.37      160.74      4.13 o
  -2   9   2      279.08      290.42      3.62 o
  -1   9   2     2266.43     2391.75     44.43 o
   0   9   2     2986.64     3053.18     56.66 o
   1   9   2       96.53       79.47      2.34 o
   2   9   2      763.79      716.50     24.79 o
   3   9   2       39.69       43.54      2.02 o
   4   9   2        0.14        1.07      1.95 o
   5   9   2        7.91        9.20      2.00 o
   6   9   2        2.21        2.09      1.84 o
   7   9   2       73.66       80.31      2.17 o
  -8  10   2        1.02        3.83      2.13 o
  -7  10   2       89.61       87.72      3.12 o
  -6  10   2      181.83      194.16      8.05 o
  -5  10   2       63.20       60.73      2.66 o
  -4  10   2        2.85        3.89      1.75 o
  -3  10   2       24.93       26.14      1.77 o
  -2  10   2      698.81      699.55     15.86 o
  -1  10   2     1319.98     1294.01     33.98 o
   0  10   2      345.28      367.49      9.72 o
   1  10   2        0.77        4.98      1.68 o
   2  10   2      661.47      659.08     26.04 o
   3  10   2      173.08      163.76      3.63 o
   4  10   2       70.29       70.73      2.81 o
   5  10   2      232.08      239.33      6.86 o
   6  10   2        0.75        1.94      1.92 o
   7  10   2       17.17       21.36      2.23 o
  -8  11   2       10.28       10.90      2.31 o
  -7  11   2       22.19       23.49      2.08 o
  -6  11   2        8.47       12.60      2.06 o
  -5  11   2        5.29        6.50      1.88 o
  -4  11   2      179.83      183.16      3.81 o
  -3  11   2       84.10       93.83      2.06 o
  -2  11   2       98.10       97.12      3.31 o
  -1  11   2      316.01      334.01      8.28 o
   0  11   2      233.33      258.97      6.89 o
   1  11   2      174.36      150.16      4.91 o
   2  11   2      266.77      254.20      9.28 o
   3  11   2      319.53      322.96     11.38 o
   4  11   2       26.88       30.43      2.27 o
   5  11   2       59.80       52.75      2.11 o
   6  11   2       46.49       47.45      1.98 o
   7  11   2        0.91        2.91      2.03 o
  -8  12   2       35.75       35.30      2.47 o
  -7  12   2       39.75       40.53      2.47 o
  -6  12   2       85.97       85.80      3.99 o
  -5  12   2      289.12      297.94      8.49 o
  -4  12   2      111.24      109.19      3.62 o
  -3  12   2        0.73        4.49      1.92 o
  -2  12   2      102.57      112.07      3.64 o
  -1  12   2      528.78      504.73     15.31 o
   0  12   2      112.33      100.89      2.70 o
   1  12   2      335.93      318.05     11.47 o
   2  12   2        1.81        5.12      2.18 o
   3  12   2       55.11       53.07      2.60 o
   4  12   2      115.22      107.73      2.96 o
   5  12   2      115.26      112.13      3.14 o
   6  12   2        5.09        7.65      2.13 o
   7  12   2       22.56       22.43      2.56 o
  -8  13   2        1.70        4.42      2.37 o
  -7  13   2       97.86       99.32      3.28 o
  -6  13   2       33.37       31.98      2.04 o
  -5  13   2      114.41      113.33      3.78 o
  -4  13   2      127.78      135.88      5.05 o
  -3  13   2      305.60      299.55      9.84 o
  -2  13   2      262.83      273.75      8.11 o
  -1  13   2      638.75      622.23     19.44 o
   0  13   2       42.57       50.32      2.04 o
   1  13   2       87.29       81.66      2.37 o
   2  13   2       65.32       61.74      3.16 o
   3  13   2      870.93      832.72     20.82 o
   4  13   2       90.58       91.65      2.03 o
   5  13   2       37.83       46.01      2.35 o
   6  13   2       10.69       11.87      2.29 o
  -7  14   2        0.77        2.85      2.69 o
  -6  14   2        6.59        8.27      2.17 o
  -5  14   2      235.83      220.50      9.90 o
  -4  14   2        1.32        3.61      2.31 o
  -3  14   2        4.69        9.90      1.96 o
  -2  14   2      286.03      283.85      9.55 o
  -1  14   2       33.03       34.12      2.00 o
   0  14   2        0.81        0.07      1.89 o
   1  14   2       24.71       25.12      2.14 o
   2  14   2      331.32      321.70     11.23 o
   3  14   2        7.12        4.16      1.93 o
   4  14   2      456.15      442.51      7.49 o
   5  14   2        1.02        4.40      2.16 o
   6  14   2       13.51       12.55      2.39 o
  -7  15   2       25.54       27.26      2.83 o
  -6  15   2        0.08       -0.20      2.24 o
  -5  15   2       10.40       12.20      2.29 o
  -4  15   2        5.65        6.40      2.05 o
  -3  15   2      782.06      819.17     23.92 o
  -2  15   2        4.22        6.27      1.81 o
  -1  15   2      296.66      274.65      7.72 o
   0  15   2       33.05       31.68      1.96 o
   1  15   2       13.53       12.00      1.98 o
   2  15   2        0.00        0.60      2.19 o
   3  15   2       86.50       82.42      2.66 o
   4  15   2        3.32        8.83      2.47 o
   5  15   2       88.25       89.59      3.99 o
   6  15   2        0.85        2.60      2.41 o
  -7  16   2        0.68        4.42      3.14 o
  -6  16   2       90.33       86.48      2.61 o
  -5  16   2       16.84       15.60      2.22 o
  -4  16   2       22.31       25.76      2.44 o
  -3  16   2       31.66       35.34      1.97 o
  -2  16   2      127.05      130.22      3.84 o
  -1  16   2       13.40       12.30      1.95 o
   0  16   2      256.40      249.35      7.54 o
   1  16   2      595.62      606.84     15.44 o
   2  16   2      392.41      380.65      7.72 o
   3  16   2       11.60       15.50      2.31 o
   4  16   2        0.44       -0.98      1.85 o
   5  16   2       14.00       15.97      2.35 o
   6  16   2        3.08        4.23      2.65 o
  -6  17   2      105.01       99.93      5.07 o
  -5  17   2       59.50       54.46      2.38 o
  -4  17   2       50.92       51.84      3.31 o
  -3  17   2      134.50      127.98      4.20 o
  -2  17   2        5.50        8.93      2.24 o
  -1  17   2      145.37      129.51      3.63 o
   0  17   2      216.08      218.93      6.76 o
   1  17   2      317.67      317.56      4.86 o
   2  17   2      280.35      297.53      6.82 o
   3  17   2        3.37        0.21      2.48 o
   4  17   2       22.78       16.56      2.30 o
   5  17   2        2.82        5.25      2.35 o
  -6  18   2        1.38        1.18      2.45 o
  -5  18   2       44.47       44.69      2.37 o
  -4  18   2       25.87       25.34      2.23 o
  -3  18   2       59.92       60.21      2.27 o
  -2  18   2        0.28        0.84      2.15 o
  -1  18   2      156.70      146.11      2.74 o
   0  18   2        0.86        1.76      2.10 o
   1  18   2      334.68      327.59      5.29 o
   2  18   2       11.77       13.03      2.19 o
   3  18   2        8.53       12.08      2.19 o
   4  18   2       25.89       24.76      2.37 o
   5  18   2       16.17       16.31      2.68 o
  -6  19   2        0.04        2.24      2.55 o
  -5  19   2        7.28        9.93      2.29 o
  -4  19   2       59.61       54.42      2.73 o
  -3  19   2       59.43       59.24      2.60 o
  -2  19   2        2.51        4.18      2.19 o
  -1  19   2        5.66        5.59      2.07 o
   0  19   2       20.19       16.74      1.98 o
   1  19   2        1.31        2.65      2.38 o
   2  19   2       15.10       18.18      2.66 o
   3  19   2       80.80       88.81      3.01 o
   4  19   2        0.09        1.20      2.76 o
  -5  20   2       30.81       33.54      2.72 o
  -4  20   2        2.98        3.97      2.32 o
  -3  20   2        0.65        1.81      2.67 o
  -2  20   2        3.31        4.43      2.05 o
  -1  20   2        8.28        8.75      1.99 o
   0  20   2        0.19        0.77      2.36 o
   1  20   2        0.95        1.96      2.21 o
   2  20   2        4.52        4.51      2.18 o
   3  20   2       40.18       44.13      2.47 o
   4  20   2        2.17        4.23      2.67 o
  -4  21   2       20.00       24.90      2.64 o
  -3  21   2       41.24       41.36      2.63 o
  -2  21   2        0.40        0.90      2.24 o
  -1  21   2       46.03       48.01      2.45 o
   0  21   2       64.51       70.69      2.42 o
   1  21   2        2.60        3.32      2.35 o
   2  21   2        1.68        5.37      2.54 o
   3  21   2       37.41       31.99      2.67 o
  -4  22   2       21.44       24.67      2.66 o
  -3  22   2        0.49        2.78      2.59 o
  -2  22   2       10.24        8.90      2.61 o
  -1  22   2        0.65        2.40      2.42 o
   0  22   2        6.56       11.45      2.61 o
   1  22   2        3.80        4.94      2.70 o
   2  22   2       21.88       24.15      2.50 o
   3  22   2        0.08        1.25      2.67 o
  -3  23   2        1.07        5.33      2.52 o
  -2  23   2        0.00        0.35      2.59 o
  -1  23   2        0.99        2.90      2.96 o
   0  23   2        0.00        1.47      2.41 o
   1  23   2        2.94        5.52      2.61 o
   2  23   2        2.32        5.19      3.21 o
  -1  24   2        8.06        8.53      2.68 o
   0  24   2       12.78       19.14      2.82 o
  -9   1   3        3.86        7.16      1.94 o
  -8   1   3      159.95      162.47      5.06 o
  -7   1   3       14.23       13.47      1.65 o
  -6   1   3      120.81      119.79      3.19 o
  -5   1   3     1080.23     1046.30     10.51 o
  -4   1   3      516.91      513.21     10.23 o
  -3   1   3      300.04      299.55      2.68 o
  -2   1   3     2451.29     2518.70     21.85 o
  -1   1   3      872.96      843.22      5.60 o
   0   1   3      235.73      276.02      5.52 o
   1   1   3      244.28      255.79      3.77 o
   2   1   3     4430.78     4513.12    100.21 o
   3   1   3     1009.79      883.41     31.63 o
   4   1   3      402.65      366.68     14.81 o
   5   1   3      281.77      266.39      6.70 o
   6   1   3      174.48      186.77      3.86 o
   7   1   3       18.33       14.82      2.20 o
  -9   2   3        2.46        4.23      2.38 o
  -8   2   3      104.91       90.72      4.12 o
  -7   2   3       19.08       16.11      1.60 o
  -6   2   3      306.94      308.27      4.41 o
  -5   2   3       40.37       44.96      1.76 o
  -4   2   3     1055.95     1069.07     16.53 o
  -3   2   3     1059.76     1181.18     17.97 o
  -2   2   3     1012.27     1062.70      8.71 o
  -1   2   3     3830.09     4021.03     27.50 o
   0   2   3       96.92      114.11      2.22 o
   1   2   3        1.03        4.05      1.70 o
   2   2   3      556.38      434.09     13.73 o
   3   2   3      467.25      485.62     16.56 o
   4   2   3        4.45        5.75      1.67 o
   5   2   3       42.10       36.06      1.87 o
   6   2   3       19.96       18.00      1.83 o
   7   2   3       56.00       59.54      2.07 o
  -9   3   3        1.83        3.83      1.97 o
  -8   3   3      285.73      282.52      8.31 o
  -7   3   3      121.67      116.12      2.17 o
  -6   3   3      578.48      559.75     13.29 o
  -5   3   3        0.33        1.02      1.76 o
  -4   3   3     2600.01     2772.29     35.63 o
  -3   3   3       63.57       72.45      1.97 o
  -2   3   3     3734.35     3692.66     45.21 o
  -1   3   3      462.39      519.75      4.31 o
   0   3   3     6024.75     5928.74     67.40 o
   1   3   3      442.02      405.59      5.56 o
   2   3   3     1413.12     1360.41     39.12 o
   3   3   3       35.92       36.12      1.69 o
   4   3   3      706.53      663.81     19.53 o
   5   3   3       17.91       22.80      2.09 o
   6   3   3       80.46       72.49      2.74 o
   7   3   3        2.24        3.86      1.97 o
  -9   4   3        7.18        4.44      2.06 o
  -8   4   3        0.18        1.22      1.77 o
  -7   4   3       23.47       22.47      1.56 o
  -6   4   3       10.12       10.67      2.26 o
  -5   4   3       82.40       97.24      2.05 o
  -4   4   3       12.69       20.06      1.64 o
  -3   4   3      105.60      117.92      2.02 o
  -2   4   3      639.22      610.64      5.60 o
  -1   4   3     1367.83     1365.44     13.53 o
   0   4   3     5120.78     5185.72     53.09 o
   1   4   3     1118.78     1150.52     14.34 o
   2   4   3       19.53       29.14      1.73 o
   3   4   3      124.79      120.21      3.76 o
   4   4   3       56.45       57.99      2.65 o
   5   4   3      100.48      104.06      2.97 o
   6   4   3       16.32       16.47      1.84 o
   7   4   3       10.89       13.63      2.10 o
  -9   5   3        9.79       12.16      2.29 o
  -8   5   3       66.84       77.06      3.23 o
  -7   5   3       82.93       91.53      3.13 o
  -6   5   3       81.15       84.55      2.21 o
  -5   5   3      620.18      626.19      7.31 o
  -4   5   3      255.27      273.03      5.24 o
  -3   5   3      125.20      112.96      1.90 o
  -2   5   3      204.73      183.61      3.80 o
  -1   5   3      365.59      378.28      5.38 o
   0   5   3     1074.97     1083.85     12.59 o
   1   5   3     2282.49     2176.20     34.32 o
   2   5   3      192.43      206.61      6.78 o
   3   5   3      583.82      545.59     18.30 o
   4   5   3      140.89      137.58      3.23 o
   5   5   3       19.28       20.53      1.70 o
   6   5   3       60.52       66.17      2.31 o
   7   5   3        2.14        1.24      1.90 o
  -9   6   3        3.09        3.50      2.32 o
  -8   6   3        8.79       10.60      1.77 o
  -7   6   3       10.80       14.30      1.70 o
  -6   6   3       54.14       59.12      1.72 o
  -5   6   3        0.01        3.92      1.80 o
  -4   6   3       97.59       83.66      1.93 o
  -3   6   3      891.51      824.81      9.31 o
  -2   6   3      373.58      403.13      3.86 o
  -1   6   3      148.00      170.33      2.34 o
   0   6   3      637.21      664.90     10.83 o
   1   6   3     1966.22     1946.05     38.34 o
   2   6   3      649.61      603.30     15.70 o
   3   6   3       13.33       15.17      2.05 o
   4   6   3     1070.42     1053.89     41.11 o
   5   6   3       47.38       57.54      2.02 o
   6   6   3       39.63       41.23      2.10 o
   7   6   3        0.46        1.71      1.94 o
  -9   7   3       51.28       43.52      2.29 o
  -8   7   3        1.08        1.92      1.81 o
  -7   7   3        7.86        9.98      1.87 o
  -6   7   3       51.09       53.65      2.00 o
  -5   7   3      791.12      803.48      8.45 o
  -4   7   3      112.08      103.32      2.02 o
  -3   7   3      208.84      197.30      2.54 o
  -2   7   3        2.92        8.46      1.70 o
  -1   7   3     4004.82     4205.52     80.77 o
   0   7   3      896.29      838.95     17.26 o
   1   7   3      630.13      663.96     18.23 o
   2   7   3      353.44      334.14      9.56 o
   3   7   3     2008.26     1908.48     59.09 o
   4   7   3      160.36      157.60      6.14 o
   5   7   3       81.96       82.13      1.89 o
   6   7   3        5.89        7.63      1.94 o
   7   7   3       13.34       15.36      2.30 o
  -9   8   3        0.36        2.51      2.27 o
  -8   8   3        1.41        3.90      2.11 o
  -7   8   3        8.99        9.87      2.06 o
  -6   8   3       46.99       55.07      1.76 o
  -5   8   3      354.50      352.39      7.04 o
  -4   8   3      276.12      264.72      3.24 o
  -3   8   3       21.17       18.48      1.61 o
  -2   8   3      299.83      284.45      2.94 o
  -1   8   3      101.14      116.96      3.65 o
   0   8   3      505.46      609.88      7.79 o
   1   8   3       27.18       16.95      1.92 o
   2   8   3       90.20       84.97      2.63 o
   3   8   3       50.64       44.39      1.97 o
   4   8   3      397.20      421.03     15.25 o
   5   8   3       26.22       25.72      1.88 o
   6   8   3       19.81       17.51      1.91 o
   7   8   3        0.61        1.22      2.15 o
  -8   9   3        0.01        1.84      2.14 o
  -7   9   3       28.86       28.07      2.36 o
  -6   9   3       17.43       17.41      1.81 o
  -5   9   3      397.19      416.61      8.19 o
  -4   9   3       30.82       37.74      1.70 o
  -3   9   3        0.02        0.33      1.74 o
  -2   9   3       83.60      112.30      2.09 o
  -1   9   3      587.65      622.47     16.48 o
   0   9   3       20.64       29.73      1.86 o
   1   9   3       43.50       53.15      1.99 o
   2   9   3      136.07      131.66      3.68 o
   3   9   3     1646.09     1626.19     56.89 o
   4   9   3      118.33      127.22      4.11 o
   5   9   3       36.49       43.42      2.05 o
   6   9   3       18.63       17.58      1.79 o
   7   9   3        0.00        0.72      2.24 o
  -8  10   3        7.42        7.68      2.14 o
  -7  10   3        3.03        5.53      1.79 o
  -6  10   3        7.88        8.90      1.74 o
  -5  10   3       62.29       65.90      2.19 o
  -4  10   3       90.04       94.04      2.12 o
  -3  10   3        4.70        3.09      1.76 o
  -2  10   3      206.55      198.15      3.01 o
  -1  10   3     1947.36     1875.13     37.09 o
   0  10   3     1314.80     1230.60     22.78 o
   1  10   3        2.37        2.26      1.78 o
   2  10   3      392.46      349.31     13.59 o
   3  10   3       46.81       43.23      1.85 o
   4  10   3      401.42      348.49     11.77 o
   5  10   3       28.22       29.67      2.02 o
   6  10   3       57.36       55.74      2.04 o
   7  10   3       89.09      102.73      2.57 o
  -8  11   3       22.26       22.24      2.06 o
  -7  11   3       10.70       15.39      1.92 o
  -6  11   3      540.46      518.01     16.68 o
  -5  11   3      326.74      327.42      7.31 o
  -4  11   3       43.22       38.69      2.02 o
  -3  11   3      167.66      156.82      3.14 o
  -2  11   3        7.78        6.32      2.03 o
  -1  11   3        1.65        3.60      1.79 o
   0  11   3      509.07      487.25      9.18 o
   1  11   3      266.83      238.86      4.87 o
   2  11   3       23.06       24.06      1.97 o
   3  11   3       17.19       18.32      2.10 o
   4  11   3       40.69       44.42      1.88 o
   5  11   3        5.54        5.45      1.67 o
   6  11   3        5.88        9.39      2.44 o
  -8  12   3        8.70        9.16      2.38 o
  -7  12   3       15.12       12.73      1.98 o
  -6  12   3      135.40      133.71      4.79 o
  -5  12   3        6.04        4.89      2.13 o
  -4  12   3        1.91        3.41      1.87 o
  -3  12   3      605.72      615.56     15.15 o
  -2  12   3       17.70       17.03      1.92 o
  -1  12   3      460.68      481.67     11.00 o
   0  12   3       75.55       73.85      2.59 o
   1  12   3        2.77        4.73      1.96 o
   2  12   3       70.23       64.88      2.02 o
   3  12   3      140.00      133.46      4.81 o
   4  12   3      132.33      135.48      3.33 o
   5  12   3        4.50        5.13      2.07 o
   6  12   3        1.05        1.73      2.28 o
  -8  13   3        6.97        8.06      2.62 o
  -7  13   3       22.39       27.90      2.16 o
  -6  13   3       10.22        9.59      1.83 o
  -5  13   3      377.23      380.65     10.58 o
  -4  13   3       56.22       61.23      2.16 o
  -3  13   3        2.78        4.37      2.09 o
  -2  13   3      295.73      283.28      6.56 o
  -1  13   3        3.65        5.88      2.12 o
   0  13   3      770.34      752.77     17.90 o
   1  13   3      183.27      182.93      4.05 o
   2  13   3       53.20       51.31      1.95 o
   3  13   3       15.70       17.86      2.20 o
   4  13   3      123.14      107.02      3.78 o
   5  13   3        0.20        2.46      2.41 o
   6  13   3       21.51       25.20      2.64 o
  -7  14   3        0.23        0.47      2.24 o
  -6  14   3       92.25       96.96      4.56 o
  -5  14   3        0.09        2.29      2.24 o
  -4  14   3      174.82      178.47      4.21 o
  -3  14   3      802.93      802.66     23.28 o
  -2  14   3       13.25       16.42      1.96 o
  -1  14   3      230.31      224.14      5.70 o
   0  14   3      275.12      278.91      8.90 o
   1  14   3       96.00       89.00      2.26 o
   2  14   3      195.57      209.88      7.59 o
   3  14   3       81.89       65.16      2.12 o
   4  14   3      126.95      131.42      3.82 o
   5  14   3       88.92       98.66      2.27 o
   6  14   3        2.66        4.25      2.28 o
  -7  15   3        0.60        0.75      2.54 o
  -6  15   3        7.37        7.23      2.40 o
  -5  15   3       38.34       42.52      2.22 o
  -4  15   3        3.66        3.65      2.12 o
  -3  15   3        4.84        6.59      1.73 o
  -2  15   3      381.63      370.45     12.15 o
  -1  15   3       89.85       89.31      2.50 o
   0  15   3       69.98       67.22      2.49 o
   1  15   3      301.09      284.79      6.94 o
   2  15   3        2.41        7.17      1.97 o
   3  15   3      379.22      381.58      6.06 o
   4  15   3        0.01        4.57      2.18 o
   5  15   3       13.84       13.94      2.37 o
  -7  16   3        2.29        1.77      2.35 o
  -6  16   3       18.34       16.42      2.21 o
  -5  16   3       44.03       45.44      2.32 o
  -4  16   3       16.00       16.70      2.07 o
  -3  16   3      378.38      377.83     11.61 o
  -2  16   3      154.44      139.92      3.60 o
  -1  16   3      232.77      235.74      6.63 o
   0  16   3      214.05      182.53      5.69 o
   1  16   3      381.86      362.03     12.05 o
   2  16   3       27.42       21.80      2.05 o
   3  16   3        5.79        5.55      2.33 o
   4  16   3        0.59        4.07      2.05 o
   5  16   3       75.75       78.72      2.71 o
  -6  17   3       74.98       69.54      3.07 o
  -5  17   3       76.37       76.22      2.60 o
  -4  17   3       12.58       12.54      2.15 o
  -3  17   3       82.89       74.83      3.06 o
  -2  17   3       56.79       53.60      2.38 o
  -1  17   3        2.93        3.56      2.27 o
   0  17   3       44.12       42.00      2.09 o
   1  17   3       62.26       66.71      2.17 o
   2  17   3        4.53        5.90      2.00 o
   3  17   3       58.21       59.25      2.32 o
   4  17   3       54.05       64.79      2.31 o
   5  17   3       30.01       31.50      2.93 o
  -6  18   3        5.20        8.06      2.65 o
  -5  18   3        8.50        8.98      2.34 o
  -4  18   3       36.68       34.03      2.45 o
  -3  18   3       40.94       40.67      2.27 o
  -2  18   3        8.11        6.42      2.33 o
  -1  18   3      422.92      427.98     11.60 o
   0  18   3       35.13       30.47      2.18 o
   1  18   3        0.01        2.58      2.41 o
   2  18   3       62.46       55.36      2.17 o
   3  18   3        6.05        7.84      2.38 o
   4  18   3       68.82       69.65      2.71 o
  -6  19   3        6.48        9.19      2.73 o
  -5  19   3       15.67       16.06      2.28 o
  -4  19   3        0.58       -0.01      2.28 o
  -3  19   3        5.16        8.01      2.35 o
  -2  19   3      224.42      225.03      6.75 o
  -1  19   3       10.72        7.88      2.31 o
   0  19   3      102.62      108.13      3.38 o
   1  19   3        6.59        7.02      2.49 o
   2  19   3       15.72       14.16      2.30 o
   3  19   3       12.98       18.69      2.73 o
   4  19   3       17.63       18.98      2.91 o
  -5  20   3        0.08        3.47      2.52 o
  -4  20   3       15.11       18.90      2.52 o
  -3  20   3        1.32        1.86      2.57 o
  -2  20   3        9.43       12.57      2.36 o
  -1  20   3        1.63        2.45      2.19 o
   0  20   3       95.23       97.06      3.24 o
   1  20   3       10.58       13.13      2.52 o
   2  20   3        1.06        0.93      2.57 o
   3  20   3       15.60       14.32      2.45 o
  -4  21   3       32.69       30.87      2.75 o
  -3  21   3        4.52        5.76      2.54 o
  -2  21   3        8.83        8.67      2.33 o
  -1  21   3        8.65       14.68      2.47 o
   0  21   3       93.40       83.24      2.72 o
   1  21   3      104.41      105.92      3.48 o
   2  21   3        8.87        8.86      2.58 o
   3  21   3       11.39       17.63      3.06 o
  -4  22   3       41.49       41.49      2.91 o
  -3  22   3       22.83       22.86      2.63 o
  -2  22   3        1.91        3.48      2.56 o
  -1  22   3        0.09       -0.29      2.33 o
   0  22   3       83.05       84.02      2.62 o
   1  22   3       43.55       51.37      3.06 o
   2  22   3        4.45        8.77      2.84 o
  -3  23   3       39.21       36.70      3.24 o
  -2  23   3        3.91        6.22      2.82 o
  -1  23   3        9.05       10.40      2.75 o
   0  23   3        2.14        3.18      2.70 o
   1  23   3        6.51        7.37      2.81 o
  -9   0   4        0.90        1.66      2.51 o
  -8   0   4       23.19       17.81      2.28 o
  -7   0   4        3.26        3.57      2.54 o
  -6   0   4       14.22       32.42     10.19 o
  -5   0   4       30.05       39.79      2.53 o
  -4   0   4    18990.69    18799.69    371.17 o
  -3   0   4     1384.95     1512.84     11.25 o
  -2   0   4      627.90      660.46      8.80 o
  -1   0   4      622.31      595.64     12.95 o
   0   0   4    10589.41    10319.72     60.97 o
   1   0   4      376.71      287.25      5.96 o
   2   0   4       10.04       12.38      2.44 o
   3   0   4     1525.22     1511.17     69.62 o
   4   0   4      289.26      282.75     15.43 o
   5   0   4       26.08       26.77      2.94 o
   6   0   4       13.29       12.07      2.84 o
   7   0   4      111.95      100.59      5.67 o
  -9   1   4        0.07        2.13      1.92 o
  -8   1   4        7.26       12.45      1.76 o
  -7   1   4      214.38      190.62      3.07 o
  -6   1   4       14.47       16.24      2.23 o
  -5   1   4      468.29      497.28      2.79 o
  -4   1   4      447.27      443.10      4.93 o
  -3   1   4      114.11      104.65      1.88 o
  -2   1   4      418.48      421.46      3.63 o
  -1   1   4       66.72       63.87      2.65 o
   0   1   4      110.17       86.47      2.83 o
   1   1   4      191.97      182.82      5.11 o
   2   1   4     1000.96     1008.68     21.14 o
   3   1   4       78.15       89.09      3.05 o
   4   1   4      552.74      510.63     16.58 o
   5   1   4       84.66       88.40      3.02 o
   6   1   4       11.59       12.56      1.79 o
   7   1   4       28.06       33.42      2.52 o
  -9   2   4       29.18       29.20      2.25 o
  -8   2   4       11.29       10.06      1.85 o
  -7   2   4       34.22       41.78      1.79 o
  -6   2   4       17.96       19.39      1.58 o
  -5   2   4       87.32       77.86      2.03 o
  -4   2   4     3825.50     3859.11     52.23 o
  -3   2   4      275.12      203.81      2.66 o
  -2   2   4      108.40      132.19      1.99 o
  -1   2   4      589.13      568.38      7.65 o
   0   2   4     1632.58     1604.72     16.84 o
   1   2   4      282.85      310.77      3.18 o
   2   2   4      685.40      699.11     16.00 o
   3   2   4      193.59      193.98      5.85 o
   4   2   4      185.01      181.72      4.87 o
   5   2   4       72.98       65.28      2.19 o
   6   2   4      149.93      154.03      5.38 o
   7   2   4       16.88       14.67      2.03 o
  -9   3   4       32.53       30.72      2.09 o
  -8   3   4        0.86        2.96      1.83 o
  -7   3   4       29.85       32.31      1.76 o
  -6   3   4       35.86       35.93      1.74 o
  -5   3   4        4.01        4.89      1.66 o
  -4   3   4     1076.67     1116.83      9.48 o
  -3   3   4      363.01      376.34      4.90 o
  -2   3   4      752.11      831.39      8.16 o
  -1   3   4     1274.25     1272.63     14.78 o
   0   3   4      225.82      191.13      2.08 o
   1   3   4      302.55      341.94      5.78 o
   2   3   4       80.69       79.92      3.29 o
   3   3   4       52.91       49.32      2.41 o
   4   3   4      499.87      491.98     18.69 o
   5   3   4       15.04       15.14      1.73 o
   6   3   4       30.77       33.18      1.93 o
   7   3   4        5.84        7.36      2.21 o
  -9   4   4       22.44       23.33      2.15 o
  -8   4   4       13.26       13.19      2.03 o
  -7   4   4       29.17       30.86      1.81 o
  -6   4   4        1.09        2.03      1.49 o
  -5   4   4      249.21      255.85      2.86 o
  -4   4   4      111.53      118.63      1.93 o
  -3   4   4     1925.33     1930.23     24.26 o
  -2   4   4     1588.79     1574.42     16.62 o
  -1   4   4      203.56      156.87      2.06 o
   0   4   4      103.14      123.75      2.03 o
   1   4   4      498.34      487.16      6.96 o
   2   4   4      212.01      234.81      5.91 o
   3   4   4        5.15        7.26      1.68 o
   4   4   4       20.00       21.28      1.85 o
   5   4   4     1139.34     1126.68     25.62 o
   6   4   4      381.67      404.08     10.12 o
   7   4   4       78.26       82.72      3.92 o
  -9   5   4       20.29       20.97      2.18 o
  -8   5   4        7.17        6.50      1.79 o
  -7   5   4      113.86      106.74      2.11 o
  -6   5   4       42.27       40.86      1.80 o
  -5   5   4        5.35        7.08      1.77 o
  -4   5   4      196.50      186.86      2.26 o
  -3   5   4      304.73      285.80      3.51 o
  -2   5   4       13.62       18.41      1.66 o
  -1   5   4     1492.09     1592.78     17.13 o
   0   5   4      551.99      523.30      5.54 o
   1   5   4     1121.49     1126.75     13.20 o
   2   5   4      818.09      744.50     18.55 o
   3   5   4        0.81        2.85      1.95 o
   4   5   4       82.72       82.23      3.81 o
   5   5   4       12.83       17.62      1.75 o
   6   5   4        2.49        6.36      2.00 o
   7   5   4       28.47       31.67      2.09 o
  -9   6   4        0.04        2.44      2.32 o
  -8   6   4        0.03        2.97      2.00 o
  -7   6   4        8.28       10.95      1.61 o
  -6   6   4      115.14      126.68      2.83 o
  -5   6   4       51.17       52.93      1.81 o
  -4   6   4     1105.37     1122.45     11.75 o
  -3   6   4     1194.88     1251.99     13.87 o
  -2   6   4      654.79      652.38      8.12 o
  -1   6   4      108.20      115.84      2.20 o
   0   6   4      973.64     1101.75     14.47 o
   1   6   4        0.63        2.10      1.63 o
   2   6   4      149.18      148.00      4.52 o
   3   6   4      711.97      647.84     23.14 o
   4   6   4      128.45      120.72      3.63 o
   5   6   4      127.28      132.05      4.52 o
   6   6   4       21.01       20.45      1.87 o
   7   6   4       45.97       49.63      2.35 o
  -9   7   4        1.64        3.40      2.02 o
  -8   7   4        0.08        2.31      2.11 o
  -7   7   4        5.09        6.03      1.97 o
  -6   7   4      786.32      776.34     17.91 o
  -5   7   4       64.98       63.20      1.84 o
  -4   7   4       15.26       21.18      1.70 o
  -3   7   4      131.43      140.74      2.17 o
  -2   7   4      423.26      454.56      4.96 o
  -1   7   4      280.57      297.47      3.18 o
   0   7   4      103.76      109.89      2.72 o
   1   7   4      441.53      434.42     11.03 o
   2   7   4      801.80      776.35     20.90 o
   3   7   4       10.94       11.62      1.82 o
   4   7   4      156.61      145.62      4.32 o
   5   7   4       14.01       15.85      1.91 o
   6   7   4       12.09       10.99      2.00 o
  -9   8   4        4.48        5.71      2.51 o
  -8   8   4        4.38        4.56      1.93 o
  -7   8   4       62.16       63.38      1.99 o
  -6   8   4       12.34       12.75      1.94 o
  -5   8   4     1076.45     1077.80     16.91 o
  -4   8   4      559.41      557.63      4.28 o
  -3   8   4      323.81      297.37      3.60 o
  -2   8   4      670.48      690.40      8.08 o
  -1   8   4      174.32      142.64      1.96 o
   0   8   4     4560.58     4534.58     70.52 o
   1   8   4      667.10      631.25     13.00 o
   2   8   4      227.88      245.08      5.57 o
   3   8   4     1832.44     1687.61     66.06 o
   4   8   4        0.24       -0.93      2.04 o
   5   8   4       14.95       12.80      1.83 o
   6   8   4       45.25       43.84      2.13 o
  -8   9   4       23.52       24.97      1.98 o
  -7   9   4        0.11        1.50      1.72 o
  -6   9   4       23.14       25.97      1.64 o
  -5   9   4        1.47        5.59      1.87 o
  -4   9   4      174.85      184.39      2.17 o
  -3   9   4      642.59      681.10      7.75 o
  -2   9   4      862.53      972.91      9.69 o
  -1   9   4      883.44      830.17      4.41 o
   0   9   4      283.67      299.70      4.29 o
   1   9   4      158.87      161.04      5.29 o
   2   9   4      206.76      215.47      6.64 o
   3   9   4        8.49        8.63      1.83 o
   4   9   4      228.76      214.35      6.75 o
   5   9   4       11.28       12.55      1.72 o
   6   9   4       24.42       20.93      2.18 o
  -8  10   4        2.40        3.87      2.23 o
  -7  10   4        3.75        3.98      1.86 o
  -6  10   4        0.28        2.00      1.85 o
  -5  10   4       92.99       88.35      2.02 o
  -4  10   4      304.24      297.38      6.08 o
  -3  10   4      192.37      195.06      3.80 o
  -2  10   4      144.60      147.31      2.98 o
  -1  10   4       77.27       84.21      2.11 o
   0  10   4        3.71        7.57      1.98 o
   1  10   4        4.08        4.98      1.87 o
   2  10   4       11.77       13.41      1.80 o
   3  10   4      254.84      247.47      7.52 o
   4  10   4        2.27        1.45      1.94 o
   5  10   4      242.25      230.45      6.52 o
   6  10   4       36.64       30.32      2.13 o
  -8  11   4       12.14       12.30      2.20 o
  -7  11   4        5.68        7.12      1.89 o
  -6  11   4       96.01       97.78      2.57 o
  -5  11   4       80.99       78.79      2.17 o
  -4  11   4       33.45       36.66      1.82 o
  -3  11   4      174.36      181.26      3.66 o
  -2  11   4      261.63      273.35      5.25 o
  -1  11   4       14.38       19.07      1.96 o
   0  11   4      120.88      113.16      2.97 o
   1  11   4      163.68      160.43      3.78 o
   2  11   4       19.92       22.02      1.75 o
   3  11   4        5.22        3.52      1.87 o
   4  11   4       77.27       72.94      2.22 o
   5  11   4       20.39       26.81      1.96 o
   6  11   4        2.48        6.28      2.37 o
  -8  12   4        8.13        6.19      2.37 o
  -7  12   4        1.20        3.19      1.87 o
  -6  12   4        0.24        0.73      2.16 o
  -5  12   4       36.31       35.62      1.89 o
  -4  12   4        7.78        8.45      1.78 o
  -3  12   4      903.18      926.98     15.68 o
  -2  12   4       51.77       50.92      2.67 o
  -1  12   4       26.46       30.73      2.28 o
   0  12   4      168.81      156.88      4.30 o
   1  12   4      140.42      144.93      4.77 o
   2  12   4      231.68      213.73      5.87 o
   3  12   4       98.22       91.91      4.95 o
   4  12   4        4.48        7.64      1.89 o
   5  12   4      104.86      111.62      3.41 o
   6  12   4       30.06       37.93      2.51 o
  -8  13   4       20.79       21.64      2.30 o
  -7  13   4       66.68       60.71      2.20 o
  -6  13   4      139.16      132.95      2.48 o
  -5  13   4      364.75      368.52      6.76 o
  -4  13   4       73.29       73.50      2.04 o
  -3  13   4       40.60       40.34      2.12 o
  -2  13   4       49.77       53.77      2.21 o
  -1  13   4       96.28       99.13      3.80 o
   0  13   4        6.08        5.25      2.14 o
   1  13   4     1388.53     1314.39     27.25 o
   2  13   4       28.54       36.50      2.25 o
   3  13   4        1.82        7.43      2.23 o
   4  13   4       68.12       61.17      2.31 o
   5  13   4        1.39        2.50      2.24 o
  -7  14   4        6.97        5.40      2.22 o
  -6  14   4       45.09       46.76      2.26 o
  -5  14   4       40.26       46.41      2.09 o
  -4  14   4       37.81       41.37      2.06 o
  -3  14   4       19.67       21.35      1.99 o
  -2  14   4        0.02        1.45      2.11 o
  -1  14   4        0.39        2.63      2.11 o
   0  14   4     1526.86     1521.32     41.36 o
   1  14   4       28.62       33.07      2.14 o
   2  14   4      304.98      288.20      8.81 o
   3  14   4        2.79        4.12      1.97 o
   4  14   4        0.00        1.61      2.36 o
   5  14   4        7.11       10.10      2.43 o
  -7  15   4        6.27        5.14      2.63 o
  -6  15   4       73.88       64.09      2.37 o
  -5  15   4      189.47      188.67      4.42 o
  -4  15   4       23.74       22.41      1.82 o
  -3  15   4      163.07      158.60      3.96 o
  -2  15   4       21.24       25.31      2.00 o
  -1  15   4        0.64        2.04      2.12 o
   0  15   4       10.80       10.95      2.28 o
   1  15   4       35.60       29.20      2.17 o
   2  15   4       72.61       89.76      2.74 o
   3  15   4      113.99      113.86      2.89 o
   4  15   4       26.42       30.29      2.55 o
   5  15   4       36.85       43.76      2.57 o
  -7  16   4        1.98        3.45      2.51 o
  -6  16   4        2.55        2.17      2.39 o
  -5  16   4        2.92        7.29      2.33 o
  -4  16   4      132.58      135.46      3.99 o
  -3  16   4        4.70        5.41      1.99 o
  -2  16   4        8.39       11.45      2.08 o
  -1  16   4      156.13      156.23      6.21 o
   0  16   4      146.64      147.14      6.13 o
   1  16   4       30.11       37.96      2.43 o
   2  16   4       70.21       68.63      2.64 o
   3  16   4       20.10       20.26      2.23 o
   4  16   4        0.55        2.94      2.55 o
  -6  17   4        0.16        5.34      2.41 o
  -5  17   4      123.19      118.99      4.36 o
  -4  17   4       18.76       21.08      2.13 o
  -3  17   4       55.98       50.71      2.14 o
  -2  17   4        8.62        8.57      2.06 o
  -1  17   4      106.32      104.32      5.13 o
   0  17   4      242.58      245.96     11.08 o
   1  17   4       30.81       24.83      2.07 o
   2  17   4        5.66        5.68      2.24 o
   3  17   4       29.26       33.37      2.58 o
   4  17   4       33.78       34.19      2.52 o
  -6  18   4       83.13       73.74      4.55 o
  -5  18   4       19.10       18.04      2.34 o
  -4  18   4       27.87       33.30      2.39 o
  -3  18   4       90.40       82.39      2.51 o
  -2  18   4       40.39       36.24      2.44 o
  -1  18   4       26.56       25.49      2.41 o
   0  18   4       18.10       17.99      2.26 o
   1  18   4        4.36        4.64      2.55 o
   2  18   4        6.06        7.17      2.44 o
   3  18   4        1.55        4.06      2.54 o
   4  18   4       15.76       18.79      2.72 o
  -5  19   4       54.69       49.25      3.08 o
  -4  19   4        8.10        7.90      2.60 o
  -3  19   4        0.88        0.98      2.54 o
  -2  19   4        6.34        6.06      2.37 o
  -1  19   4        2.27        3.69      2.45 o
   0  19   4        3.88        5.05      2.32 o
   1  19   4       19.23       20.26      2.72 o
   2  19   4       16.50       12.39      2.56 o
   3  19   4        0.17        2.84      2.60 o
  -5  20   4        1.90        3.48      2.41 o
  -4  20   4        0.91        1.67      2.72 o
  -3  20   4        7.78        9.49      3.09 o
  -2  20   4        7.90       10.15      2.30 o
  -1  20   4        0.34        3.08      2.47 o
   0  20   4        1.91        1.60      2.36 o
   1  20   4       20.63       25.37      3.05 o
   2  20   4        0.02        0.60      2.96 o
   3  20   4        6.97        6.46      2.59 o
  -4  21   4        3.62        3.69      2.73 o
  -3  21   4        4.64        4.94      3.16 o
  -2  21   4        6.19        6.24      2.78 o
  -1  21   4       15.02       14.97      2.54 o
   0  21   4        7.75        7.79      2.48 o
   1  21   4       61.66       59.62      2.99 o
   2  21   4       60.59       69.15      2.80 o
  -3  22   4        2.74        3.03      2.83 o
  -2  22   4        3.65        3.66      2.91 o
  -1  22   4        5.40        6.14      2.66 o
   0  22   4       15.62       15.06      2.68 o
   1  22   4        0.82        3.50      2.90 o
  -2  23   4       15.72       18.02      3.05 o
  -1  23   4       20.65       23.55      2.84 o
  -9   1   5        0.06       -0.71      2.20 o
  -8   1   5       26.02       28.06      2.20 o
  -7   1   5      268.77      270.84      4.83 o
  -6   1   5      587.71      592.40      7.01 o
  -5   1   5       45.69       48.36      1.76 o
  -4   1   5       45.49       57.10      1.59 o
  -3   1   5        0.01        1.52      1.51 o
  -2   1   5        2.32        2.49      1.45 o
  -1   1   5       18.03       22.71      1.53 o
   0   1   5     4248.03     4384.61     47.27 o
   1   1   5      245.10      209.95      2.45 o
   2   1   5      301.62      270.11      4.41 o
   3   1   5      165.38      148.57      5.28 o
   4   1   5      479.36      441.75     12.83 o
   5   1   5       77.35       68.07      3.74 o
   6   1   5        0.31        0.88      1.89 o
  -9   2   5        4.44        6.19      2.51 o
  -8   2   5       43.36       42.89      1.80 o
  -7   2   5       57.88       53.90      2.05 o
  -6   2   5      411.08      418.37      5.00 o
  -5   2   5       57.64       63.17      1.81 o
  -4   2   5        0.21        1.34      1.45 o
  -3   2   5      880.87      917.63     12.95 o
  -2   2   5      392.61      392.87      3.55 o
  -1   2   5      177.39      168.23      2.09 o
   0   2   5      622.34      542.98      7.15 o
   1   2   5      718.55      721.31      3.85 o
   2   2   5       11.89       17.46      1.56 o
   3   2   5       24.91       23.33      1.84 o
   4   2   5       75.58       78.87      2.56 o
   5   2   5       27.67       33.31      1.77 o
   6   2   5        4.81        3.25      1.99 o
  -9   3   5        0.42        2.79      1.87 o
  -8   3   5      116.89      103.19      3.24 o
  -7   3   5       13.04       16.48      1.67 o
  -6   3   5      173.33      183.62      2.94 o
  -5   3   5       17.61       20.40      1.82 o
  -4   3   5      290.19      290.63      2.20 o
  -3   3   5      389.66      413.07      3.82 o
  -2   3   5     1677.52     1657.24     17.24 o
  -1   3   5     2508.14     2467.85     27.76 o
   0   3   5       99.93      116.14      3.53 o
   1   3   5      428.98      428.85      5.07 o
   2   3   5     1976.88     1894.77     47.43 o
   3   3   5      314.01      300.46      6.45 o
   4   3   5        1.66        2.86      1.95 o
   5   3   5       30.62       33.73      1.97 o
   6   3   5        0.54        0.95      2.10 o
  -9   4   5        4.07        7.95      2.04 o
  -8   4   5        0.19        0.72      2.17 o
  -7   4   5        3.59        2.27      1.64 o
  -6   4   5        0.31        2.00      1.51 o
  -5   4   5      444.74      442.01      3.18 o
  -4   4   5        2.79        2.82      1.61 o
  -3   4   5       67.51       79.64      1.94 o
  -2   4   5       45.67       42.54      2.04 o
  -1   4   5       93.75      108.84      1.98 o
   0   4   5      187.35      181.34      3.09 o
   1   4   5      288.19      277.84      2.76 o
   2   4   5        0.83        4.11      1.61 o
   3   4   5       21.06       25.19      1.79 o
   4   4   5        8.51       10.86      1.69 o
   5   4   5       97.60      100.95      4.53 o
   6   4   5       18.69       15.94      2.02 o
  -9   5   5       15.15       18.25      1.95 o
  -8   5   5        2.51        2.52      1.95 o
  -7   5   5       36.78       39.71      2.08 o
  -6   5   5       93.98       94.00      1.83 o
  -5   5   5       55.69       57.13      1.85 o
  -4   5   5      134.27      141.86      1.87 o
  -3   5   5       12.78       15.91      1.76 o
  -2   5   5     1613.26     1532.37     11.39 o
  -1   5   5      369.70      347.05      5.63 o
   0   5   5      114.13       96.29      1.88 o
   1   5   5      170.23      170.74      2.42 o
   2   5   5      431.22      414.65      6.53 o
   3   5   5       20.87       25.64      1.90 o
   4   5   5       62.50       63.50      2.62 o
   5   5   5       49.59       47.18      2.77 o
   6   5   5       29.78       35.03      2.22 o
  -9   6   5        1.94        3.11      2.19 o
  -8   6   5       54.21       52.24      2.35 o
  -7   6   5       60.34       61.03      2.07 o
  -6   6   5        0.40        0.42      1.77 o
  -5   6   5       50.75       51.83      1.91 o
  -4   6   5      182.73      189.16      2.00 o
  -3   6   5      250.74      266.59      2.55 o
  -2   6   5       69.74       66.16      1.82 o
  -1   6   5      433.93      401.42      6.85 o
   0   6   5      242.77      234.40      3.95 o
   1   6   5        8.17        8.94      1.77 o
   2   6   5     1131.46     1077.05     25.96 o
   3   6   5       35.33       36.59      1.85 o
   4   6   5       71.02       58.26      1.73 o
   5   6   5        1.95        5.28      1.80 o
   6   6   5       66.68       67.32      2.20 o
  -9   7   5        0.74        2.36      2.02 o
  -8   7   5       21.32       26.91      2.44 o
  -7   7   5      413.99      419.49      6.49 o
  -6   7   5       82.14       83.84      1.92 o
  -5   7   5       91.06       93.43      1.90 o
  -4   7   5      172.54      181.18      2.57 o
  -3   7   5       80.07      100.95      1.94 o
  -2   7   5        0.66        1.77      1.75 o
  -1   7   5      727.01      753.32     11.83 o
   0   7   5       33.37       27.09      1.58 o
   1   7   5     2442.93     2382.52     60.15 o
   2   7   5       51.70       50.85      1.91 o
   3   7   5       64.22       62.29      2.49 o
   4   7   5        7.19        8.53      1.79 o
   5   7   5        4.17        4.44      2.01 o
   6   7   5       11.98       13.26      2.09 o
  -9   8   5        1.16        2.74      2.23 o
  -8   8   5        5.29        7.31      1.86 o
  -7   8   5       66.19       67.58      2.36 o
  -6   8   5        9.55       10.05      1.90 o
  -5   8   5        2.07        5.80      1.64 o
  -4   8   5      181.65      182.19      3.22 o
  -3   8   5       57.57       55.47      2.01 o
  -2   8   5        8.36        8.05      2.01 o
  -1   8   5      154.26      177.35      3.23 o
   0   8   5       23.34       26.49      1.93 o
   1   8   5        0.17        5.39      1.73 o
   2   8   5      687.70      697.26     14.98 o
   3   8   5        2.09        3.48      1.79 o
   4   8   5        6.81        7.11      1.94 o
   5   8   5        0.60        2.56      2.02 o
   6   8   5        0.12        2.08      2.23 o
  -8   9   5       64.42       62.82      2.18 o
  -7   9   5      162.09      174.27      4.39 o
  -6   9   5       56.64       54.94      2.08 o
  -5   9   5       15.76       14.25      1.78 o
  -4   9   5       44.32       49.70      1.97 o
  -3   9   5      217.45      233.18      2.69 o
  -2   9   5       97.24      104.55      2.25 o
  -1   9   5        0.42       -0.31      1.90 o
   0   9   5        0.53        2.23      1.95 o
   1   9   5      856.75      852.57     19.96 o
   2   9   5       52.90       55.91      1.97 o
   3   9   5        8.77       13.65      1.84 o
   4   9   5        0.38        3.00      1.90 o
   5   9   5       10.09       12.55      2.15 o
   6   9   5       20.72       24.76      2.06 o
  -8  10   5        0.63        1.89      2.04 o
  -7  10   5        2.93        4.19      1.78 o
  -6  10   5        1.51        3.41      2.05 o
  -5  10   5       92.44       90.39      2.15 o
  -4  10   5       39.08       34.26      1.94 o
  -3  10   5      640.86      662.27      7.53 o
  -2  10   5        1.60        1.78      1.90 o
  -1  10   5        2.41        1.34      1.81 o
   0  10   5       14.44       13.40      1.82 o
   1  10   5      386.02      365.40      7.73 o
   2  10   5      111.01       92.57      2.86 o
   3  10   5       15.41       14.03      1.84 o
   4  10   5       96.36      103.18      3.81 o
   5  10   5      188.05      199.25      5.07 o
  -8  11   5       24.61       24.06      2.11 o
  -7  11   5        1.33        2.42      2.13 o
  -6  11   5       16.72       19.19      2.16 o
  -5  11   5       29.10       28.96      1.88 o
  -4  11   5       26.94       29.47      2.15 o
  -3  11   5        6.59        5.94      1.88 o
  -2  11   5      558.32      567.24      3.89 o
  -1  11   5      238.50      228.74      3.03 o
   0  11   5      474.48      472.88      9.97 o
   1  11   5      161.89      165.09      4.01 o
   2  11   5      277.87      271.74      8.50 o
   3  11   5        4.87        8.20      1.92 o
   4  11   5        0.00        1.89      2.12 o
   5  11   5        5.10        4.18      2.30 o
  -8  12   5        0.05        1.64      2.33 o
  -7  12   5        1.22        1.04      1.91 o
  -6  12   5        4.85        5.21      1.73 o
  -5  12   5       67.12       66.40      1.96 o
  -4  12   5       24.77       25.26      2.28 o
  -3  12   5       98.48      105.61      3.09 o
  -2  12   5      125.75      131.03      2.51 o
  -1  12   5       77.41       73.97      2.13 o
   0  12   5      169.48      160.40      3.24 o
   1  12   5      184.09      186.91      6.67 o
   2  12   5      378.98      365.96      8.06 o
   3  12   5       12.85       12.20      2.03 o
   4  12   5       28.15       33.17      2.14 o
   5  12   5       16.17       14.95      2.38 o
  -8  13   5       16.35       14.13      2.29 o
  -7  13   5       34.42       26.55      2.29 o
  -6  13   5        2.17        1.68      1.76 o
  -5  13   5       56.78       60.09      2.10 o
  -4  13   5        1.67        1.84      2.03 o
  -3  13   5        2.85        7.76      2.01 o
  -2  13   5      254.07      236.65      5.22 o
  -1  13   5      288.51      289.49      8.48 o
   0  13   5      653.42      655.71     14.05 o
   1  13   5        0.79        1.24      1.90 o
   2  13   5       61.37       57.67      2.42 o
   3  13   5       35.54       45.58      2.06 o
   4  13   5       30.80       33.79      2.31 o
   5  13   5        4.96        6.20      2.30 o
  -7  14   5       12.67       13.37      2.12 o
  -6  14   5       42.16       41.89      1.98 o
  -5  14   5      240.59      243.84      4.43 o
  -4  14   5       51.16       52.66      2.14 o
  -3  14   5        9.34       10.36      2.35 o
  -2  14   5       59.14       58.80      2.41 o
  -1  14   5      389.66      365.95     10.48 o
   0  14   5      112.78      121.37      5.58 o
   1  14   5      170.47      160.88      3.22 o
   2  14   5       82.19       80.57      2.66 o
   3  14   5      165.54      173.32      6.19 o
   4  14   5       38.09       35.63      2.17 o
  -7  15   5       35.19       34.35      2.67 o
  -6  15   5       43.20       47.04      2.31 o
  -5  15   5        3.94        5.79      2.17 o
  -4  15   5       79.22       77.03      2.30 o
  -3  15   5      138.57      138.47      3.49 o
  -2  15   5        4.19        5.29      2.03 o
  -1  15   5       17.34       20.53      2.43 o
   0  15   5        0.06        0.38      2.12 o
   1  15   5       97.61      103.87      2.42 o
   2  15   5        3.18        2.47      2.41 o
   3  15   5       27.85       26.43      2.19 o
   4  15   5        8.81       11.03      2.37 o
  -7  16   5       29.80       27.36      2.60 o
  -6  16   5        0.20        1.56      2.32 o
  -5  16   5      215.71      213.06      4.77 o
  -4  16   5       47.14       42.50      2.86 o
  -3  16   5       75.91       80.68      2.79 o
  -2  16   5       74.68       67.58      2.19 o
  -1  16   5      283.22      271.56      8.69 o
   0  16   5        6.54        4.39      2.31 o
   1  16   5        3.13        5.04      2.04 o
   2  16   5        0.54        1.75      2.33 o
   3  16   5       49.85       56.86      2.78 o
   4  16   5       24.25       24.08      2.39 o
  -6  17   5        0.33        1.03      2.29 o
  -5  17   5       43.87       44.19      2.50 o
  -4  17   5       11.17       12.48      2.35 o
  -3  17   5       23.47       24.26      2.51 o
  -2  17   5        7.37        7.86      2.12 o
  -1  17   5        1.87        0.22      2.14 o
   0  17   5       40.24       33.83      2.43 o
   1  17   5      101.84      105.20      4.02 o
   2  17   5       18.33       20.71      2.69 o
   3  17   5       71.36       77.01      2.79 o
  -6  18   5       24.12       20.58      2.65 o
  -5  18   5        6.91        6.02      2.63 o
  -4  18   5       28.34       28.56      2.64 o
  -3  18   5      223.73      222.24      9.76 o
  -2  18   5        1.52        2.85      2.29 o
  -1  18   5        0.55        1.76      2.33 o
   0  18   5       90.83       82.22      3.52 o
   1  18   5        2.48        5.58      2.32 o
   2  18   5       37.05       44.19      2.78 o
   3  18   5       23.54       23.72      2.86 o
  -5  19   5        0.03        1.84      2.62 o
  -4  19   5       31.17       29.58      3.06 o
  -3  19   5       31.94       30.32      2.54 o
  -2  19   5       45.05       44.69      2.68 o
  -1  19   5       18.88       21.80      2.53 o
   0  19   5       76.04       73.83      3.84 o
   1  19   5        7.68       12.82      2.35 o
   2  19   5       82.66       87.16      3.01 o
  -5  20   5       11.52        9.56      2.87 o
  -4  20   5        0.66        5.29      3.21 o
  -3  20   5        3.80        5.85      2.57 o
  -2  20   5        0.29        3.73      2.70 o
  -1  20   5        9.49       12.29      2.38 o
   0  20   5        1.71        5.64      2.55 o
   1  20   5       18.62       16.54      2.88 o
   2  20   5        0.27        1.62      2.90 o
  -4  21   5       12.02        9.80      3.14 o
  -3  21   5        2.44        3.79      2.69 o
  -2  21   5       39.22       37.29      2.68 o
  -1  21   5        0.69       -0.44      2.87 o
   0  21   5        2.51        4.12      3.01 o
   1  21   5       39.31       42.62      3.66 o
  -2  22   5        0.03       -1.51      2.70 o
  -1  22   5       22.22       26.51      2.73 o
   0  22   5        2.25        2.17      5.30 o
  -9   0   6        3.92        3.01      3.40 o
  -8   0   6        0.02       -0.38      2.34 o
  -7   0   6       28.25       30.22      2.99 o
  -6   0   6     1079.01     1139.38     11.93 o
  -5   0   6      474.89      515.09      4.33 o
  -4   0   6       22.37       25.78      2.65 o
  -3   0   6      128.46      141.66      2.96 o
  -2   0   6     5290.93     5452.68     56.79 o
  -1   0   6      322.57      372.40     12.32 o
   0   0   6       32.20       34.13      2.50 o
   1   0   6     2318.18     2259.74     27.38 o
   2   0   6      162.39      145.60      4.90 o
   3   0   6       17.98       19.77      2.16 o
   4   0   6      280.50      277.20     15.80 o
   5   0   6      256.66      234.90     13.11 o
   6   0   6       82.39       94.41      8.41 o
  -9   1   6        0.59        2.84      2.03 o
  -8   1   6        2.12        3.20      1.84 o
  -7   1   6        8.81        9.40      1.59 o
  -6   1   6      209.27      198.58      3.56 o
  -5   1   6      219.61      211.23      2.80 o
  -4   1   6       10.09        9.77      1.74 o
  -3   1   6      257.49      243.66      3.16 o
  -2   1   6      572.93      614.83      5.99 o
  -1   1   6      108.20      108.64      1.86 o
   0   1   6      110.86      118.68      1.85 o
   1   1   6       61.34       61.86      1.69 o
   2   1   6      456.91      443.21     10.80 o
   3   1   6       55.16       54.36      1.90 o
   4   1   6        5.07        6.35      2.02 o
   5   1   6        8.88       11.90      1.82 o
   6   1   6        4.70        6.20      2.26 o
  -9   2   6        0.12        1.90      1.94 o
  -8   2   6        6.50        6.10      1.81 o
  -7   2   6       16.29       12.35      1.85 o
  -6   2   6     1441.58     1449.92     13.41 o
  -5   2   6       62.15       62.47      1.86 o
  -4   2   6       66.24       66.66      2.04 o
  -3   2   6      359.45      331.80      2.41 o
  -2   2   6      508.91      535.52      9.74 o
  -1   2   6      110.25      107.33      1.93 o
   0   2   6      398.30      403.86      4.63 o
   1   2   6      160.42      170.45      4.10 o
   2   2   6      191.50      181.62      4.03 o
   3   2   6       88.87       80.60      3.69 o
   4   2   6      249.44      256.51      9.99 o
   5   2   6      113.14      103.43      3.26 o
   6   2   6        5.35        6.52      2.42 o
  -9   3   6        0.69        2.59      1.94 o
  -8   3   6        0.00        1.61      1.92 o
  -7   3   6        0.10        2.18      1.79 o
  -6   3   6      336.79      338.39      3.17 o
  -5   3   6      131.72      138.71      2.51 o
  -4   3   6      244.82      258.72      4.43 o
  -3   3   6       23.02       24.23      1.55 o
  -2   3   6       28.54       23.16      1.67 o
  -1   3   6       81.21       84.82      2.84 o
   0   3   6       27.48       28.15      1.91 o
   1   3   6       14.87       17.84      1.85 o
   2   3   6      916.60      902.81     15.17 o
   3   3   6        7.94        9.90      1.92 o
   4   3   6       79.78       81.49      2.10 o
   5   3   6       30.13       32.01      2.12 o
   6   3   6        7.32       10.51      3.21 o
  -9   4   6        0.45        3.39      2.06 o
  -8   4   6        0.66        0.04      2.21 o
  -7   4   6        2.78        6.00      1.77 o
  -6   4   6      278.23      254.44      6.27 o
  -5   4   6     1361.64     1372.63     13.25 o
  -4   4   6      574.39      569.72      4.90 o
  -3   4   6       29.81       28.10      1.60 o
  -2   4   6      118.65      108.32      2.07 o
  -1   4   6        1.27        4.09      1.55 o
   0   4   6       95.49       89.67      2.16 o
   1   4   6       16.73       16.65      1.78 o
   2   4   6        5.58        8.58      1.69 o
   3   4   6      827.34      809.71     25.92 o
   4   4   6      271.69      283.83      8.04 o
   5   4   6       40.98       48.18      2.24 o
  -9   5   6       23.09       20.50      2.34 o
  -8   5   6        4.92        8.47      2.24 o
  -7   5   6        0.58        2.76      1.84 o
  -6   5   6       59.27       60.86      1.82 o
  -5   5   6        9.99       15.35      1.85 o
  -4   5   6       28.35       34.13      1.67 o
  -3   5   6      138.12      144.75      2.81 o
  -2   5   6       24.62       29.55      1.66 o
  -1   5   6      964.75     1020.16      8.30 o
   0   5   6      141.52      125.69      3.87 o
   1   5   6      189.14      185.81      3.19 o
   2   5   6       58.04       55.54      1.78 o
   3   5   6       21.39       18.37      1.64 o
   4   5   6       79.73       75.82      3.31 o
   5   5   6       52.77       54.70      2.60 o
  -9   6   6        0.75        1.64      2.44 o
  -8   6   6       19.32       23.90      2.28 o
  -7   6   6       36.69       37.64      2.16 o
  -6   6   6        0.03        1.50      1.87 o
  -5   6   6      169.96      180.02      2.03 o
  -4   6   6       89.32       86.09      1.93 o
  -3   6   6        4.11        6.14      1.53 o
  -2   6   6     1179.67     1216.22     12.89 o
  -1   6   6       30.84       38.72      1.64 o
   0   6   6       38.30       41.68      1.77 o
   1   6   6      857.65      812.63      9.09 o
   2   6   6       32.92       33.20      1.88 o
   3   6   6      273.77      275.61     10.03 o
   4   6   6      204.55      192.81      9.42 o
   5   6   6       98.57      102.10      4.08 o
  -9   7   6        2.28        4.07      2.24 o
  -8   7   6       30.64       29.15      2.48 o
  -7   7   6        9.24       13.37      1.99 o
  -6   7   6        2.24        2.59      1.50 o
  -5   7   6       82.59       88.36      2.28 o
  -4   7   6       26.71       27.76      1.62 o
  -3   7   6       36.31       43.80      1.74 o
  -2   7   6       62.48       61.14      2.54 o
  -1   7   6      484.47      476.29      7.40 o
   0   7   6     1674.00     1661.66     20.45 o
   1   7   6        9.69       17.41      1.92 o
   2   7   6       58.69       54.32      1.88 o
   3   7   6        1.15        1.89      1.94 o
   4   7   6       11.13       12.26      1.80 o
   5   7   6        0.00        1.18      2.14 o
  -8   8   6        1.25        2.52      2.07 o
  -7   8   6       10.44       11.89      2.02 o
  -6   8   6      241.02      246.86      3.81 o
  -5   8   6        2.94        6.27      1.79 o
  -4   8   6       38.88       38.67      1.93 o
  -3   8   6       28.08       25.08      1.95 o
  -2   8   6      722.17      769.36     12.15 o
  -1   8   6      491.10      474.85      5.34 o
   0   8   6      850.93      844.90     21.40 o
   1   8   6     1749.39     1683.01     25.17 o
   2   8   6       53.39       55.21      2.00 o
   3   8   6        9.94        7.50      1.88 o
   4   8   6       97.99       91.93      2.78 o
   5   8   6      211.36      220.67      9.74 o
  -8   9   6       41.90       32.03      2.08 o
  -7   9   6        1.43        1.64      2.06 o
  -6   9   6       53.92       52.95      2.07 o
  -5   9   6      376.64      383.93      5.34 o
  -4   9   6      668.46      680.56      7.96 o
  -3   9   6        9.36        6.54      1.76 o
  -2   9   6      148.90      157.36      3.02 o
  -1   9   6      332.85      342.18      4.87 o
   0   9   6      138.65      149.25      4.18 o
   1   9   6       63.53       67.24      2.78 o
   2   9   6      204.79      194.85      4.68 o
   3   9   6       14.93       19.13      1.86 o
   4   9   6       64.44       52.99      2.44 o
   5   9   6       34.07       30.33      2.26 o
  -8  10   6        0.29        1.34      1.96 o
  -7  10   6       11.07       13.31      2.02 o
  -6  10   6       33.37       40.58      2.28 o
  -5  10   6      321.64      330.51      3.64 o
  -4  10   6       61.22       69.76      1.89 o
  -3  10   6        0.06        1.87      1.95 o
  -2  10   6      120.69      137.67      2.48 o
  -1  10   6       31.61       38.54      2.13 o
   0  10   6      102.01      108.61      2.21 o
   1  10   6      233.95      228.39      5.99 o
   2  10   6       17.54       19.91      1.80 o
   3  10   6      157.55      153.94      4.37 o
   4  10   6       31.07       28.43      2.02 o
   5  10   6        9.07       14.56      2.08 o
  -8  11   6       16.20       12.89      2.21 o
  -7  11   6        0.40        1.60      2.41 o
  -6  11   6       22.43       28.42      2.19 o
  -5  11   6       20.48       22.70      1.92 o
  -4  11   6      118.70      127.81      2.59 o
  -3  11   6       73.27       69.91      2.03 o
  -2  11   6       13.23       10.75      1.74 o
  -1  11   6      115.89      108.17      2.33 o
   0  11   6        5.44        8.43      2.01 o
   1  11   6       10.11        7.64      2.10 o
   2  11   6      130.75      126.47      3.03 o
   3  11   6       15.38       23.11      2.23 o
   4  11   6        5.11        4.35      2.26 o
  -8  12   6        4.84        7.09      2.40 o
  -7  12   6       14.88       14.77      1.97 o
  -6  12   6        7.02        6.85      2.08 o
  -5  12   6      245.97      252.25      4.44 o
  -4  12   6       35.59       37.64      2.12 o
  -3  12   6        1.22        3.50      2.01 o
  -2  12   6        3.37        5.69      1.95 o
  -1  12   6       98.09       85.43      2.15 o
   0  12   6       75.88       73.68      2.45 o
   1  12   6      150.69      146.65      3.60 o
   2  12   6       23.71       19.91      1.98 o
   3  12   6      199.70      202.93      5.04 o
   4  12   6       38.17       39.15      2.57 o
  -7  13   6       35.60       39.15      2.12 o
  -6  13   6       50.11       48.89      2.21 o
  -5  13   6        0.08        1.30      1.90 o
  -4  13   6        0.74        1.73      2.04 o
  -3  13   6      149.22      148.64      2.78 o
  -2  13   6       38.19       34.23      2.23 o
  -1  13   6      884.71      844.41     18.51 o
   0  13   6      190.06      197.28      6.69 o
   1  13   6       21.15       24.31      1.89 o
   2  13   6       12.06       11.93      2.00 o
   3  13   6        5.32        6.67      2.17 o
   4  13   6       10.93        9.22      2.15 o
  -7  14   6        8.47       11.36      2.33 o
  -6  14   6       20.08       22.19      2.37 o
  -5  14   6        7.36        8.75      2.18 o
  -4  14   6        0.17        2.17      2.08 o
  -3  14   6       19.28       19.93      2.10 o
  -2  14   6      227.96      230.89      3.79 o
  -1  14   6        0.84        1.99      2.06 o
   0  14   6      457.67      429.11     11.66 o
   1  14   6        0.36        3.60      2.09 o
   2  14   6       36.36       38.81      2.16 o
   3  14   6       12.67       14.44      2.45 o
   4  14   6        7.41        7.87      2.23 o
  -7  15   6       72.76       68.49      2.44 o
  -6  15   6       28.53       26.93      2.36 o
  -5  15   6        9.26       10.36      2.12 o
  -4  15   6        9.70       11.80      2.02 o
  -3  15   6        3.92        5.22      2.15 o
  -2  15   6       18.51       21.39      2.27 o
  -1  15   6       19.99       18.35      2.12 o
   0  15   6        0.77        0.82      2.21 o
   1  15   6       32.57       38.18      2.47 o
   2  15   6        0.00        1.60      2.09 o
   3  15   6       23.66       24.86      2.30 o
  -6  16   6        4.81        5.34      2.29 o
  -5  16   6        0.77        2.71      2.47 o
  -4  16   6        1.66        1.19      2.36 o
  -3  16   6       28.02       29.02      2.53 o
  -2  16   6      223.62      240.65     10.71 o
  -1  16   6        1.96        2.86      2.17 o
   0  16   6       59.34       56.84      2.26 o
   1  16   6       43.34       44.17      2.39 o
   2  16   6        0.08        1.98      2.22 o
   3  16   6        3.03        4.51      2.73 o
  -6  17   6       26.20       30.48      2.47 o
  -5  17   6       31.43       29.18      2.57 o
  -4  17   6       46.49       42.49      2.34 o
  -3  17   6       52.22       53.71      2.34 o
  -2  17   6        0.22        0.01      2.18 o
  -1  17   6       17.91       12.80      2.25 o
   0  17   6       25.35       30.18      2.44 o
   1  17   6       70.92       65.74      3.63 o
   2  17   6       59.28       66.52      2.56 o
  -5  18   6       23.94       21.73      2.38 o
  -4  18   6        0.75        1.38      2.51 o
  -3  18   6        3.21        4.52      2.03 o
  -2  18   6        7.61        7.84      2.25 o
  -1  18   6      160.88      155.12      3.42 o
   0  18   6        1.10        0.28      2.40 o
   1  18   6        3.36        4.48      2.69 o
   2  18   6       15.61       14.49      3.03 o
  -5  19   6        0.03       -0.12      2.61 o
  -4  19   6        5.37        6.78      2.84 o
  -3  19   6        2.87        5.84      2.50 o
  -2  19   6       51.59       46.53      2.43 o
  -1  19   6        1.52        0.04      2.69 o
   0  19   6        7.47        6.09      2.34 o
   1  19   6        0.18        3.57      2.57 o
  -4  20   6        4.62        6.39      2.38 o
  -3  20   6        0.20        0.72      2.61 o
  -2  20   6        8.69        7.85      2.63 o
  -1  20   6       20.13       22.31      2.44 o
   0  20   6        8.47       12.47      2.65 o
  -2  21   6       12.84        9.66      2.70 o
  -1  21   6       58.03       53.68      2.90 o
  -9   1   7       46.99       45.31      2.29 o
  -8   1   7       97.64       95.30      2.15 o
  -7   1   7        7.54        7.63      1.71 o
  -6   1   7       52.93       55.93      1.93 o
  -5   1   7        9.85       12.30      1.81 o
  -4   1   7        0.86        0.65      1.88 o
  -3   1   7      177.43      169.03      3.34 o
  -2   1   7     1676.01     1757.95     17.21 o
  -1   1   7      267.51      246.13      3.58 o
   0   1   7      445.57      428.96      6.81 o
   1   1   7      339.91      315.97      2.81 o
   2   1   7      178.69      148.30      3.52 o
   3   1   7      161.64      144.32      4.52 o
   4   1   7       26.86       31.64      2.18 o
   5   1   7       81.63       76.55      2.02 o
  -9   2   7        0.03        0.32      1.97 o
  -8   2   7       43.38       42.08      2.24 o
  -7   2   7       35.57       30.14      1.65 o
  -6   2   7       23.18       26.38      1.70 o
  -5   2   7      207.81      213.85      2.73 o
  -4   2   7       11.70       12.75      1.79 o
  -3   2   7      112.30      117.19      1.82 o
  -2   2   7      179.96      191.65      3.01 o
  -1   2   7      180.80      172.66      2.79 o
   0   2   7       36.58       31.20      1.70 o
   1   2   7        1.12        3.66      1.64 o
   2   2   7      162.98      148.65      5.22 o
   3   2   7       82.69       84.43      3.04 o
   4   2   7        0.01        0.84      1.84 o
   5   2   7       15.39       22.43      2.26 o
  -9   3   7        0.08        3.37      2.12 o
  -8   3   7      176.45      156.75      4.23 o
  -7   3   7       32.23       27.67      1.93 o
  -6   3   7      481.81      464.43      6.39 o
  -5   3   7        0.19        1.27      1.60 o
  -4   3   7       99.64      102.36      1.99 o
  -3   3   7      375.50      377.70      5.06 o
  -2   3   7      209.26      231.34      3.72 o
  -1   3   7       53.80       53.60      1.80 o
   0   3   7      834.66      841.89     15.92 o
   1   3   7      354.68      350.57      6.05 o
   2   3   7       16.63       17.17      1.74 o
   3   3   7        9.82       15.82      1.91 o
   4   3   7       13.66       15.99      2.13 o
   5   3   7       82.45       87.73      5.31 o
  -9   4   7        5.61        3.38      2.24 o
  -8   4   7       61.68       50.02      2.08 o
  -7   4   7       82.30       73.66      2.12 o
  -6   4   7       51.25       48.62      1.88 o
  -5   4   7       75.62       77.43      2.04 o
  -4   4   7      149.70      148.65      1.81 o
  -3   4   7       11.42       14.86      1.72 o
  -2   4   7      214.97      219.27      2.03 o
  -1   4   7       20.45       20.81      1.83 o
   0   4   7       90.26       95.02      2.00 o
   1   4   7        1.05        2.51      1.68 o
   2   4   7        0.24        1.48      1.64 o
   3   4   7       32.89       39.70      2.29 o
   4   4   7        2.40        2.34      2.16 o
   5   4   7        0.01        2.41      2.08 o
  -9   5   7       42.79       44.12      2.34 o
  -8   5   7       46.72       42.79      2.23 o
  -7   5   7       13.82       17.66      1.69 o
  -6   5   7        0.48        2.56      1.74 o
  -5   5   7       56.50       60.89      2.01 o
  -4   5   7      288.91      294.20      4.25 o
  -3   5   7      165.82      166.78      3.47 o
  -2   5   7       64.25       68.20      1.91 o
  -1   5   7      305.76      312.39      2.12 o
   0   5   7      384.26      404.37      3.74 o
   1   5   7        5.90        9.29      1.79 o
   2   5   7       44.28       45.03      1.87 o
   3   5   7        2.08        6.32      1.89 o
   4   5   7        9.81       10.75      2.05 o
   5   5   7       64.70       71.05      4.35 o
  -8   6   7        4.57        5.32      2.04 o
  -7   6   7       41.74       46.02      1.92 o
  -6   6   7       23.15       20.46      1.70 o
  -5   6   7        6.46       10.22      1.62 o
  -4   6   7       60.22       63.50      1.94 o
  -3   6   7      357.24      351.08      4.68 o
  -2   6   7       75.92       79.07      1.90 o
  -1   6   7       68.37       70.46      2.00 o
   0   6   7      214.35      206.91      3.62 o
   1   6   7       32.24       32.59      1.76 o
   2   6   7        7.09        5.87      1.83 o
   3   6   7        0.37        0.98      2.13 o
   4   6   7      103.27      112.85      5.22 o
  -8   7   7        7.38        9.75      1.85 o
  -7   7   7        6.07        7.44      1.85 o
  -6   7   7       20.59       18.47      1.77 o
  -5   7   7       27.46       28.78      1.68 o
  -4   7   7        4.90        7.23      1.67 o
  -3   7   7      283.32      300.76      2.45 o
  -2   7   7      159.29      149.50      2.34 o
  -1   7   7     1363.44     1432.09     22.71 o
   0   7   7      186.40      183.78      4.78 o
   1   7   7       67.60       69.21      1.91 o
   2   7   7       43.15       46.13      2.04 o
   3   7   7       53.48       60.55      2.06 o
   4   7   7        6.40        6.12      2.11 o
  -8   8   7        0.88        0.12      1.91 o
  -7   8   7        1.25        2.07      2.03 o
  -6   8   7       25.38       24.91      2.03 o
  -5   8   7        0.01        0.45      1.61 o
  -4   8   7        2.82        1.96      1.71 o
  -3   8   7       23.75       24.92      1.90 o
  -2   8   7       11.73       15.72      2.04 o
  -1   8   7        4.56        5.38      2.12 o
   0   8   7      320.94      320.02      6.70 o
   1   8   7        8.81       10.93      1.80 o
   2   8   7       39.88       37.39      2.07 o
   3   8   7       12.53       14.47      2.24 o
   4   8   7       56.80       55.68      2.25 o
  -8   9   7        3.20        2.77      2.27 o
  -7   9   7        0.17        3.08      1.89 o
  -6   9   7        0.14        4.06      1.81 o
  -5   9   7        4.74        5.11      1.85 o
  -4   9   7        3.25        5.01      1.96 o
  -3   9   7      103.50       93.59      2.27 o
  -2   9   7      195.72      188.23      2.89 o
  -1   9   7      381.08      394.74     10.50 o
   0   9   7        9.55       11.46      1.89 o
   1   9   7       13.56       14.42      1.79 o
   2   9   7       28.37       23.28      1.93 o
   3   9   7       28.83       31.60      2.06 o
   4   9   7       37.02       38.96      2.23 o
  -8  10   7        9.36       10.12      2.11 o
  -7  10   7        5.98        5.34      1.96 o
  -6  10   7       55.16       52.26      2.00 o
  -5  10   7      105.13      106.65      2.34 o
  -4  10   7        4.63        6.65      1.92 o
  -3  10   7        1.16        1.88      2.27 o
  -2  10   7        8.32       10.24      2.00 o
  -1  10   7      376.36      395.52      6.92 o
   0  10   7      414.78      404.47      6.21 o
   1  10   7        0.88        1.14      1.82 o
   2  10   7       85.09       86.70      3.53 o
   3  10   7       71.13       70.87      2.92 o
   4  10   7       12.67       12.61      2.14 o
  -8  11   7        8.08        7.13      2.40 o
  -7  11   7       89.06       88.28      3.30 o
  -6  11   7        0.06        3.59      2.04 o
  -5  11   7        0.04       -0.62      2.09 o
  -4  11   7        1.23        2.46      2.01 o
  -3  11   7        6.31        9.91      1.79 o
  -2  11   7        1.59        4.29      2.14 o
  -1  11   7       84.14       88.32      2.80 o
   0  11   7      243.24      244.99      2.79 o
   1  11   7       23.19       26.39      2.09 o
   2  11   7        3.45        5.90      2.12 o
   3  11   7       29.75       27.49      2.18 o
   4  11   7        0.04        2.00      2.09 o
  -7  12   7       41.80       43.14      2.04 o
  -6  12   7        1.86        3.63      2.07 o
  -5  12   7       67.55       68.37      2.42 o
  -4  12   7       17.78       18.87      2.13 o
  -3  12   7        0.01        1.52      2.03 o
  -2  12   7        8.40        4.76      1.74 o
  -1  12   7      119.97      118.40      3.68 o
   0  12   7       35.98       33.10      2.49 o
   1  12   7        2.23        4.02      1.99 o
   2  12   7       19.32       21.14      2.11 o
   3  12   7       55.52       53.41      2.39 o
  -7  13   7        0.04        3.07      2.33 o
  -6  13   7        0.59        1.62      2.10 o
  -5  13   7        1.07        1.89      2.54 o
  -4  13   7      117.66      115.79      2.91 o
  -3  13   7       83.75       90.73      2.18 o
  -2  13   7       76.52       72.25      2.36 o
  -1  13   7        3.19        3.98      1.97 o
   0  13   7       36.66       40.22      2.34 o
   1  13   7       82.38      102.32      2.75 o
   2  13   7        0.19        0.47      2.16 o
   3  13   7        3.97        6.93      2.33 o
  -7  14   7       63.68       57.04      2.51 o
  -6  14   7        2.31        2.48      2.10 o
  -5  14   7        2.57        2.06      2.60 o
  -4  14   7       77.66       76.33      2.35 o
  -3  14   7      108.42      106.66      2.65 o
  -2  14   7       33.70       40.37      2.36 o
  -1  14   7       39.43       36.60      2.79 o
   0  14   7       72.81       70.05      2.44 o
   1  14   7       47.79       49.50      2.46 o
   2  14   7       33.17       30.31      2.07 o
   3  14   7        1.80        5.09      2.28 o
  -6  15   7       62.87       54.17      2.46 o
  -5  15   7       80.75       77.98      3.07 o
  -4  15   7       15.58       15.46      2.42 o
  -3  15   7       41.43       38.66      1.97 o
  -2  15   7       10.00       10.47      2.52 o
  -1  15   7      150.77      150.38      4.29 o
   0  15   7        6.65        5.97      2.40 o
   1  15   7        1.70        2.23      2.41 o
   2  15   7        0.58        2.03      2.41 o
  -6  16   7       16.81       13.60      2.70 o
  -5  16   7       37.08       38.72      2.86 o
  -4  16   7       19.76       20.04      2.48 o
  -3  16   7      211.15      206.54      4.85 o
  -2  16   7       56.92       46.77      2.65 o
  -1  16   7        0.18        1.96      2.24 o
   0  16   7        5.64        4.46      2.49 o
   1  16   7       61.33       56.00      2.57 o
   2  16   7        6.46        9.11      2.53 o
  -5  17   7        4.13        4.29      2.60 o
  -4  17   7       18.14       16.19      2.35 o
  -3  17   7        6.38        7.76      2.68 o
  -2  17   7        0.51        3.43      2.60 o
  -1  17   7        9.73       10.79      2.31 o
   0  17   7       11.91       13.71      2.28 o
   1  17   7       70.15       72.44      2.91 o
  -5  18   7       45.63       46.32      2.83 o
  -4  18   7       13.24       12.74      2.63 o
  -3  18   7        3.76        6.89      2.79 o
  -2  18   7        7.74        4.72      2.53 o
  -1  18   7        8.27        7.77      2.73 o
   0  18   7       68.70       75.46      4.32 o
   1  18   7       38.34       37.69      2.88 o
  -4  19   7        8.04        7.90      2.73 o
  -3  19   7        6.50        8.00      2.59 o
  -2  19   7       14.85       13.20      2.82 o
  -1  19   7       23.27       20.30      2.34 o
   0  19   7       31.75       36.12      2.65 o
  -8   0   8      311.19      282.52      6.62 o
  -7   0   8       54.79       46.28      3.68 o
  -6   0   8      177.03      160.52      4.18 o
  -5   0   8      531.96      530.64     14.87 o
  -4   0   8     1080.27     1086.86     42.56 o
  -3   0   8       18.33       22.28      2.48 o
  -2   0   8      101.53      112.56      3.98 o
  -1   0   8      550.80      566.34     10.61 o
   0   0   8       72.21       71.48      3.21 o
   1   0   8        0.64       -0.37      2.99 o
   2   0   8      264.27      269.39      3.04 o
   3   0   8      473.13      444.13     18.79 o
   4   0   8       35.30       41.26      3.15 o
  -8   1   8       54.80       47.26      2.09 o
  -7   1   8       21.92       17.99      1.73 o
  -6   1   8      140.92      144.18      2.16 o
  -5   1   8       61.94       73.64      2.01 o
  -4   1   8       45.22       43.43      2.05 o
  -3   1   8        0.89        3.41      1.65 o
  -2   1   8       40.80       36.95      1.71 o
  -1   1   8       54.55       56.62      1.93 o
   0   1   8       54.85       52.40      1.93 o
   1   1   8      107.67      109.24      3.45 o
   2   1   8       23.40       24.54      1.93 o
   3   1   8        0.17        2.70      2.13 o
   4   1   8       42.86       40.94      2.37 o
  -8   2   8      155.28      136.81      2.64 o
  -7   2   8       14.30       21.05      1.86 o
  -6   2   8        9.27       13.21      2.07 o
  -5   2   8        9.18       11.40      1.78 o
  -4   2   8      309.89      301.00      3.63 o
  -3   2   8       24.56       25.14      1.86 o
  -2   2   8        5.55        5.88      1.46 o
  -1   2   8      166.09      175.37      3.09 o
   0   2   8      208.34      205.35      2.93 o
   1   2   8       24.64       25.05      1.99 o
   2   2   8      340.06      360.20      6.06 o
   3   2   8      122.85      115.67      2.61 o
   4   2   8       39.58       35.40      1.99 o
  -8   3   8       37.63       34.59      2.23 o
  -7   3   8        4.37        6.21      1.93 o
  -6   3   8       20.65       22.25      1.71 o
  -5   3   8        0.56       -0.40      1.99 o
  -4   3   8       26.89       26.94      1.71 o
  -3   3   8       36.11       36.35      1.72 o
  -2   3   8        4.11        3.65      1.66 o
  -1   3   8        2.37        6.96      1.69 o
   0   3   8      885.89      904.19     14.44 o
   1   3   8       21.54       21.66      1.95 o
   2   3   8       14.11       17.24      1.92 o
   3   3   8        5.58        6.96      2.04 o
   4   3   8        0.26        1.20      2.19 o
  -8   4   8       42.67       37.07      2.08 o
  -7   4   8      161.69      170.40      3.86 o
  -6   4   8       24.88       32.49      2.00 o
  -5   4   8        1.12        3.32      1.71 o
  -4   4   8       42.48       39.94      1.72 o
  -3   4   8       45.01       53.07      3.88 o
  -2   4   8       55.86       52.94      1.75 o
  -1   4   8       52.13       56.18      2.01 o
   0   4   8      236.30      233.17      2.31 o
   1   4   8      671.82      649.10     14.05 o
   2   4   8      246.07      251.94      5.92 o
   3   4   8       69.03       73.65      2.90 o
   4   4   8        0.13        3.83      2.25 o
  -8   5   8        1.23        2.83      2.22 o
  -7   5   8        1.65        2.21      2.09 o
  -6   5   8        8.30        7.07      1.97 o
  -5   5   8       28.03       29.76      1.86 o
  -4   5   8        8.83        8.90      1.77 o
  -3   5   8      302.25      312.28      2.90 o
  -2   5   8       50.69       50.65      2.06 o
  -1   5   8      335.01      324.40      4.07 o
   0   5   8        0.10        4.14      1.76 o
   1   5   8       22.30       24.09      1.82 o
   2   5   8       18.43       16.80      1.76 o
   3   5   8        0.58        3.31      1.85 o
   4   5   8       61.20       60.56      2.20 o
  -8   6   8        9.32       11.93      1.89 o
  -7   6   8       56.47       59.40      2.00 o
  -6   6   8       58.53       62.72      1.90 o
  -5   6   8       44.95       50.31      1.95 o
  -4   6   8      221.81      225.77      2.21 o
  -3   6   8        1.27        3.86      1.75 o
  -2   6   8       21.60       18.80      1.78 o
  -1   6   8      237.23      234.11      3.39 o
   0   6   8      199.95      190.36      3.11 o
   1   6   8      112.84      122.01      3.24 o
   2   6   8      161.69      146.08      3.43 o
   3   6   8      228.43      219.38      8.91 o
   4   6   8        1.16        2.41      2.38 o
  -8   7   8        1.21        3.24      2.16 o
  -7   7   8       12.15       12.40      2.02 o
  -6   7   8       16.50       16.02      1.92 o
  -5   7   8       11.94       18.20      2.24 o
  -4   7   8        2.83        3.98      1.85 o
  -3   7   8      157.62      152.52      2.46 o
  -2   7   8      384.24      376.64      2.61 o
  -1   7   8        5.92        8.24      1.91 o
   0   7   8       59.78       59.29      1.84 o
   1   7   8       44.08       42.70      1.94 o
   2   7   8       46.47       51.82      2.06 o
   3   7   8        5.87        7.92      2.05 o
  -8   8   8        5.24        8.78      2.30 o
  -7   8   8       22.98       23.22      2.07 o
  -6   8   8       16.28       15.59      2.08 o
  -5   8   8        5.06        8.13      2.06 o
  -4   8   8      497.83      514.56      5.51 o
  -3   8   8       99.82       97.35      2.14 o
  -2   8   8       28.14       29.38      2.22 o
  -1   8   8      701.55      682.55      2.80 o
   0   8   8       83.01       83.78      2.15 o
   1   8   8       20.62       21.30      1.87 o
   2   8   8      151.78      144.11      4.71 o
   3   8   8      170.45      187.88      4.75 o
  -8   9   8        0.03        2.00      2.50 o
  -7   9   8        3.52        4.61      1.94 o
  -6   9   8       63.52       62.77      2.33 o
  -5   9   8        6.20       10.97      2.06 o
  -4   9   8        1.71        4.72      1.83 o
  -3   9   8       40.84       40.91      2.14 o
  -2   9   8      439.89      455.28      7.70 o
  -1   9   8        3.93        4.13      2.48 o
   0   9   8      292.94      284.64      3.34 o
   1   9   8        0.08       -1.85      1.99 o
   2   9   8       11.23       12.41      2.15 o
   3   9   8       13.74       13.14      1.98 o
  -7  10   8       14.34       12.70      2.37 o
  -6  10   8        0.63        3.83      2.17 o
  -5  10   8        0.03       -0.06      2.41 o
  -4  10   8        4.28        9.63      2.21 o
  -3  10   8      147.33      148.03      2.49 o
  -2  10   8       22.82       26.69      2.39 o
  -1  10   8      171.93      160.86      4.81 o
   0  10   8        2.27        3.85      2.09 o
   1  10   8      147.37      135.74      3.47 o
   2  10   8       19.60       17.32      2.04 o
   3  10   8       49.75       62.23      2.42 o
  -7  11   8       18.70       20.88      2.34 o
  -6  11   8       62.76       58.98      2.09 o
  -5  11   8        0.14        1.58      2.08 o
  -4  11   8        8.30        8.99      2.25 o
  -3  11   8       18.50       17.39      1.93 o
  -2  11   8       18.20       21.15      2.00 o
  -1  11   8       21.72       26.07      2.29 o
   0  11   8       43.39       46.52      2.29 o
   1  11   8        6.89       12.14      2.09 o
   2  11   8        2.89        3.91      2.40 o
   3  11   8        7.15        7.94      2.17 o
  -7  12   8       57.66       52.25      2.31 o
  -6  12   8        0.27        1.97      1.93 o
  -5  12   8        4.77        6.57      2.36 o
  -4  12   8        5.89        5.65      2.34 o
  -3  12   8       50.27       56.22      2.28 o
  -2  12   8       45.52       46.50      2.53 o
  -1  12   8       31.49       35.79      2.20 o
   0  12   8       20.96       22.11      2.25 o
   1  12   8      135.74      138.13      4.60 o
   2  12   8       35.22       37.20      2.11 o
  -7  13   8       26.45       22.55      3.79 o
  -6  13   8        1.63        2.09      2.28 o
  -5  13   8       38.89       41.48      2.69 o
  -4  13   8       17.96       20.40      2.41 o
  -3  13   8      169.05      167.70      4.58 o
  -2  13   8        1.54        3.14      2.18 o
  -1  13   8        0.34        4.39      2.08 o
   0  13   8        0.58        3.40      2.38 o
   1  13   8       28.87       31.16      2.15 o
   2  13   8       59.68       54.40      2.83 o
  -6  14   8       15.86       16.30      2.32 o
  -5  14   8        6.49        8.65      2.52 o
  -4  14   8      167.49      160.99      5.92 o
  -3  14   8        2.63        1.21      2.24 o
  -2  14   8       73.76       61.00      2.34 o
  -1  14   8       16.51       22.66      2.28 o
   0  14   8        8.09        9.41      2.29 o
   1  14   8       12.99       15.47      2.44 o
   2  14   8        5.45        7.26      2.47 o
  -6  15   8        5.01        5.21      2.51 o
  -5  15   8        1.20        5.01      2.41 o
  -4  15   8       21.09       21.34      2.57 o
  -3  15   8       41.29       38.41      2.12 o
  -2  15   8       44.32       49.45      2.37 o
  -1  15   8        1.60        1.34      2.45 o
   0  15   8        1.05        4.92      2.20 o
   1  15   8       19.79       14.76      2.46 o
  -5  16   8        0.01        1.24      2.67 o
  -4  16   8       32.70       37.29      2.48 o
  -3  16   8        2.93        3.26      2.25 o
  -2  16   8       78.72       76.03      2.65 o
  -1  16   8        3.17        5.53      2.55 o
   0  16   8       37.36       36.15      2.39 o
   1  16   8        0.84        1.72      7.28 o
  -4  17   8        1.71        4.96      2.51 o
  -3  17   8        0.84        0.90      2.59 o
  -2  17   8       13.18       12.16      2.61 o
  -1  17   8      140.60      135.63      4.43 o
   0  17   8       14.42       16.98      3.01 o
  -3  18   8       30.70       26.97      2.57 o
  -2  18   8        0.01       -0.52      2.67 o
  -1  18   8       21.97       22.63      4.21 o
  -8   1   9        1.21       -0.46      2.31 o
  -7   1   9        2.98        4.23      1.85 o
  -6   1   9        8.60       11.74      1.81 o
  -5   1   9       22.96       21.91      1.78 o
  -4   1   9      524.66      541.66      4.72 o
  -3   1   9       41.81       41.81      1.84 o
  -2   1   9      155.81      156.33      1.97 o
  -1   1   9      201.47      197.57      3.00 o
   0   1   9      125.61      121.39      2.81 o
   1   1   9      108.91      100.19      2.11 o
   2   1   9       15.76       18.74      2.05 o
   3   1   9       70.82       70.98      2.22 o
  -8   2   9        0.19        1.26      2.06 o
  -7   2   9       13.77       17.08      2.01 o
  -6   2   9       15.06       15.49      1.93 o
  -5   2   9        0.06        1.38      1.84 o
  -4   2   9        0.29        0.57      1.80 o
  -3   2   9       78.07       77.80      1.84 o
  -2   2   9        0.41        1.81      1.63 o
  -1   2   9       13.65       15.25      1.83 o
   0   2   9       89.02       86.64      2.23 o
   1   2   9       17.14       22.33      1.89 o
   2   2   9       10.85       11.85      2.19 o
   3   2   9       22.79       26.89      2.25 o
  -8   3   9       17.38       15.93      1.93 o
  -7   3   9       16.53       14.62      2.06 o
  -6   3   9        0.40        6.55      1.88 o
  -5   3   9      192.84      198.96      3.53 o
  -4   3   9       14.34       16.00      1.75 o
  -3   3   9      127.27      127.69      2.14 o
  -2   3   9      277.23      289.04      3.22 o
  -1   3   9      349.84      333.47      4.31 o
   0   3   9       50.96       53.63      1.90 o
   1   3   9        6.30        7.44      1.87 o
   2   3   9        2.35        4.08      2.15 o
   3   3   9       53.36       57.00      2.29 o
  -8   4   9        0.96        2.81      2.08 o
  -7   4   9        0.00        1.86      1.76 o
  -6   4   9        4.35        4.57      1.96 o
  -5   4   9        5.17        5.48      1.79 o
  -4   4   9       44.19       40.36      1.79 o
  -3   4   9       15.44       16.87      1.96 o
  -2   4   9        5.50        9.32      1.83 o
  -1   4   9       17.37       22.33      1.99 o
   0   4   9        0.56        2.89      1.90 o
   1   4   9       26.92       29.19      1.88 o
   2   4   9        5.86        8.70      1.99 o
   3   4   9        0.41        2.00      2.12 o
  -8   5   9       26.28       22.85      2.38 o
  -7   5   9       17.29       15.11      2.09 o
  -6   5   9       59.04       64.67      2.24 o
  -5   5   9       14.85       15.99      1.94 o
  -4   5   9       12.03       13.04      1.72 o
  -3   5   9      193.62      193.27      3.60 o
  -2   5   9      375.95      382.00      4.26 o
  -1   5   9       35.08       39.28      2.15 o
   0   5   9        3.03        5.97      1.84 o
   1   5   9        6.81        7.36      1.88 o
   2   5   9        2.90        5.63      2.18 o
   3   5   9       13.88       12.96      1.98 o
  -8   6   9        4.10        4.06      2.06 o
  -7   6   9       46.61       46.40      2.30 o
  -6   6   9       74.93       66.88      2.13 o
  -5   6   9       64.21       67.02      2.12 o
  -4   6   9       24.12       28.90      1.95 o
  -3   6   9       81.87       79.18      1.88 o
  -2   6   9      120.09      120.59      2.08 o
  -1   6   9       32.00       33.72      1.92 o
   0   6   9       14.51       15.80      1.92 o
   1   6   9        8.31        8.97      1.92 o
   2   6   9      142.96      142.87      2.80 o
  -7   7   9        0.75        2.17      2.00 o
  -6   7   9       35.80       38.34      2.25 o
  -5   7   9       42.18       41.38      2.28 o
  -4   7   9        2.83        3.32      1.79 o
  -3   7   9      377.66      379.80      3.25 o
  -2   7   9        0.10        1.28      2.02 o
  -1   7   9       30.81       32.64      1.99 o
   0   7   9       26.91       31.45      2.11 o
   1   7   9       48.63       56.22      2.22 o
   2   7   9        0.95        2.27      2.15 o
  -7   8   9        1.54        1.94      2.38 o
  -6   8   9        3.63        5.59      2.01 o
  -5   8   9       30.29       28.64      1.96 o
  -4   8   9        0.03        2.75      2.01 o
  -3   8   9        7.49        9.87      1.89 o
  -2   8   9      101.97      104.29      2.10 o
  -1   8   9       15.35       14.89      2.02 o
   0   8   9        0.71        2.04      2.06 o
   1   8   9        2.71        6.40      2.06 o
   2   8   9       40.98       50.32      2.37 o
  -7   9   9        1.73        1.07      2.07 o
  -6   9   9        8.31        9.67      2.08 o
  -5   9   9       67.46       61.40      2.08 o
  -4   9   9       75.28       78.26      2.21 o
  -3   9   9      103.41      118.11      2.55 o
  -2   9   9        2.39        6.18      2.01 o
  -1   9   9        1.20        1.14      2.15 o
   0   9   9        0.24        3.15      2.00 o
   1   9   9       26.31       30.87      2.28 o
   2   9   9        2.97        4.13      2.29 o
  -7  10   9       41.11       43.98      2.54 o
  -6  10   9        1.10        2.02      1.94 o
  -5  10   9        0.72        0.95      2.13 o
  -4  10   9        8.04        5.47      1.94 o
  -3  10   9      255.05      253.69      3.81 o
  -2  10   9       94.36       88.00      2.34 o
  -1  10   9        0.59        3.18      2.22 o
   0  10   9       75.90       72.51      2.15 o
   1  10   9       33.30       28.22      2.19 o
   2  10   9       21.65       21.86      2.00 o
  -6  11   9        8.17        8.55      2.14 o
  -5  11   9        0.33        1.63      2.46 o
  -4  11   9       15.53       14.10      2.44 o
  -3  11   9       28.79       30.24      2.39 o
  -2  11   9      143.30      149.94      4.69 o
  -1  11   9       73.08       84.63      2.16 o
   0  11   9        0.01        3.26      2.20 o
   1  11   9        0.33        1.68      2.11 o
  -6  12   9       21.64       20.27      2.22 o
  -5  12   9        0.04        1.43      2.07 o
  -4  12   9        1.09        3.64      2.13 o
  -3  12   9       27.19       30.35      2.17 o
  -2  12   9      107.67      106.65      4.15 o
  -1  12   9        4.89        6.26      2.08 o
   0  12   9        7.19        7.88      2.53 o
   1  12   9       40.65       36.10      2.50 o
  -6  13   9        0.79        1.64      2.66 o
  -5  13   9       24.20       26.27      2.60 o
  -4  13   9       22.19       25.44      2.37 o
  -3  13   9       23.49       24.83      2.34 o
  -2  13   9        2.90        6.40      2.33 o
  -1  13   9       44.06       48.29      2.31 o
   0  13   9        0.16       -0.12      2.56 o
   1  13   9       13.08       14.51      2.73 o
  -5  14   9       43.71       42.28      2.71 o
  -4  14   9        0.35        2.52      2.03 o
  -3  14   9        6.26       11.21      2.51 o
  -2  14   9        4.67        4.78      2.40 o
  -1  14   9       39.22       38.45      2.49 o
   0  14   9       22.84       24.20      2.66 o
  -4  15   9        1.62        3.68      2.35 o
  -3  15   9        2.63        4.79      2.61 o
  -2  15   9        2.60        2.56      2.28 o
  -1  15   9        1.35        4.47      2.85 o
  -3  16   9        2.06        4.76      2.36 o
  -2  16   9        0.40        2.55      2.91 o
  -7   0  10       39.48       33.50      2.66 o
  -6   0  10      241.69      234.15      3.39 o
  -5   0  10       16.99       15.70      2.55 o
  -4   0  10        0.29        3.55      2.64 o
  -3   0  10      155.75      151.99      8.79 o
  -2   0  10       11.66       10.66      2.98 o
  -1   0  10        1.72       -2.15      2.53 o
   0   0  10      500.18      494.67      9.67 o
   1   0  10      487.13      471.85     10.95 o
   2   0  10       35.71       35.13      3.24 o
  -7   1  10        5.19        8.63      2.13 o
  -6   1  10       50.47       43.11      2.02 o
  -5   1  10        0.03        1.46      2.19 o
  -4   1  10        0.00        2.50      1.88 o
  -3   1  10       17.62       17.09      1.74 o
  -2   1  10       52.07       58.75      2.14 o
  -1   1  10      125.25      120.66      3.40 o
   0   1  10       45.33       43.48      2.03 o
   1   1  10        0.00        4.38      2.10 o
   2   1  10       10.77        9.70      2.07 o
  -7   2  10       14.56       16.04      1.99 o
  -6   2  10       37.72       36.26      2.17 o
  -5   2  10        9.95       10.14      1.99 o
  -4   2  10        4.25        6.42      2.01 o
  -3   2  10       57.90       59.18      1.98 o
  -2   2  10       47.18       49.70      2.22 o
  -1   2  10        3.61        7.19      1.87 o
   0   2  10      106.14      114.41      2.42 o
   1   2  10      101.64      101.17      2.38 o
   2   2  10       39.32       38.59      2.32 o
  -7   3  10        7.05        6.40      2.07 o
  -6   3  10       19.67       17.13      2.17 o
  -5   3  10       19.29       16.42      2.00 o
  -4   3  10        0.04        2.38      1.83 o
  -3   3  10        1.65        3.32      1.97 o
  -2   3  10      209.00      208.67      4.21 o
  -1   3  10       39.63       41.11      2.04 o
   0   3  10        0.36        4.53      2.04 o
   1   3  10        0.02        2.54      2.12 o
   2   3  10        5.41        7.60      2.25 o
  -7   4  10        6.14        7.05      2.41 o
  -6   4  10       59.05       51.83      2.26 o
  -5   4  10       76.62       76.58      2.17 o
  -4   4  10       74.25       73.65      1.98 o
  -3   4  10       29.18       29.00      1.89 o
  -2   4  10       75.49       76.14      2.28 o
  -1   4  10      102.68      106.59      2.18 o
   0   4  10       61.45       58.66      2.13 o
   1   4  10       61.62       62.54      2.22 o
  -7   5  10        0.13        1.43      2.18 o
  -6   5  10        8.37        8.77      2.03 o
  -5   5  10      126.32      127.19      2.44 o
  -4   5  10       10.53       12.77      2.01 o
  -3   5  10      101.41       92.86      2.23 o
  -2   5  10       34.01       35.39      2.07 o
  -1   5  10       45.71       42.49      2.21 o
   0   5  10       29.27       29.89      2.33 o
   1   5  10        1.27        1.90      2.06 o
  -7   6  10        0.35        1.89      2.12 o
  -6   6  10       71.10       68.29      2.23 o
  -5   6  10        0.01       -0.10      2.07 o
  -4   6  10        0.72        2.62      2.00 o
  -3   6  10      100.00       98.20      2.38 o
  -2   6  10       27.08       29.22      2.02 o
  -1   6  10       42.19       44.98      2.21 o
   0   6  10      156.58      148.29      2.36 o
   1   6  10      191.75      191.51      4.81 o
  -7   7  10        0.40        2.07      2.24 o
  -6   7  10        4.34        4.24      2.27 o
  -5   7  10       15.00       13.50      2.29 o
  -4   7  10      148.98      137.99      2.29 o
  -3   7  10       18.21       20.97      1.83 o
  -2   7  10        8.67        9.77      2.05 o
  -1   7  10       32.31       31.61      1.86 o
   0   7  10        9.27       11.31      2.05 o
   1   7  10        1.45        4.34      2.48 o
  -6   8  10       21.01       20.02      2.10 o
  -5   8  10       10.70       14.90      1.96 o
  -4   8  10       12.27       13.32      2.38 o
  -3   8  10      168.17      155.38      2.14 o
  -2   8  10       73.39       72.74      2.27 o
  -1   8  10        7.59        7.16      2.35 o
   0   8  10       99.47       90.62      2.23 o
   1   8  10      201.97      203.08      6.66 o
  -6   9  10        0.77        2.45      2.16 o
  -5   9  10        1.66        3.57      2.32 o
  -4   9  10      148.47      138.11      2.46 o
  -3   9  10        1.06        2.20      2.01 o
  -2   9  10       13.18       16.07      2.41 o
  -1   9  10        2.64        2.43      2.47 o
   0   9  10        1.59        2.15      2.48 o
  -6  10  10       25.72       24.67      2.50 o
  -5  10  10       82.90       78.55      2.45 o
  -4  10  10        5.16        4.32      2.20 o
  -3  10  10       57.40       52.54      2.31 o
  -2  10  10        5.14        5.21      2.35 o
  -1  10  10       10.03        8.46      2.12 o
   0  10  10       10.79       11.78      2.14 o
  -5  11  10        3.78        5.56      2.46 o
  -4  11  10       17.21       17.44      2.77 o
  -3  11  10       14.26       19.35      2.75 o
  -2  11  10       39.50       39.56      2.31 o
  -1  11  10        0.75        4.05      2.45 o
   0  11  10        0.02        3.40      2.54 o
  -5  12  10       58.25       55.21      2.63 o
  -4  12  10       25.13       19.79      2.48 o
  -3  12  10       20.18       19.88      2.10 o
  -2  12  10       20.04       18.14      2.49 o
  -1  12  10       33.13       33.54      2.41 o
  -4  13  10        3.70        4.98      2.26 o
  -3  13  10        1.61        5.17      2.46 o
  -2  13  10        9.41       12.61      2.51 o
  -6   1  11       93.03       91.50      2.54 o
  -5   1  11       15.08       18.80      2.25 o
  -4   1  11       45.39       46.46      2.52 o
  -3   1  11      135.00      127.22      2.74 o
  -2   1  11        3.49        3.33      1.95 o
  -1   1  11       83.29       77.30      2.35 o
   0   1  11       18.20       22.38      2.03 o
  -6   2  11        0.46        0.78      2.43 o
  -5   2  11        0.89        1.30      1.91 o
  -4   2  11        0.01        2.12      1.96 o
  -3   2  11        0.01        1.53      2.11 o
  -2   2  11       30.69       28.45      2.12 o
  -1   2  11        9.70       11.97      2.02 o
   0   2  11        0.13        1.52      2.22 o
  -6   3  11        9.90       13.33      2.32 o
  -5   3  11       46.18       41.46      2.44 o
  -4   3  11       42.66       43.61      2.14 o
  -3   3  11       82.21       75.96      2.00 o
  -2   3  11        0.13        1.76      2.19 o
  -1   3  11        8.88       10.45      2.25 o
   0   3  11        1.28        1.91      2.02 o
  -6   4  11        6.65        6.92      2.17 o
  -5   4  11        2.31        4.86      2.12 o
  -4   4  11        0.04        1.15      1.80 o
  -3   4  11        0.78        2.97      2.15 o
  -2   4  11        7.89       10.38      2.18 o
  -1   4  11        5.02        8.07      2.30 o
   0   4  11        2.76        5.41      2.32 o
  -6   5  11        3.84        2.45      2.54 o
  -5   5  11       74.88       65.72      2.29 o
  -4   5  11       67.78       68.91      2.05 o
  -3   5  11       25.94       28.92      2.18 o
  -2   5  11       23.34       25.19      2.15 o
  -1   5  11        8.91        8.44      2.22 o
   0   5  11        0.40        0.83      4.11 o
  -6   6  11       18.29       18.02      3.29 o
  -5   6  11       20.32       22.99      2.02 o
  -4   6  11        0.05        0.29      2.22 o
  -3   6  11       11.60       12.09      2.06 o
  -2   6  11        3.01        5.97      2.15 o
  -1   6  11        9.77       13.03      2.34 o
  -5   7  11      101.08       91.99      2.52 o
  -4   7  11        0.51        1.04      2.36 o
  -3   7  11       21.96       19.72      2.37 o
  -2   7  11       19.10       20.18      2.73 o
  -1   7  11       64.45       62.57      2.11 o
  -5   8  11        0.99        2.29      2.30 o
  -4   8  11       35.19       29.67      2.18 o
  -3   8  11        4.97        6.37      2.41 o
  -2   8  11        4.42        3.22      2.00 o
  -1   8  11        3.96        4.11      3.75 o
  -4   9  11        0.53        1.44      2.33 o
  -3   9  11       13.96       13.87      2.46 o
  -2   9  11        1.01        0.21      2.45 o
  -4   0  12       14.37       19.34      7.28 o
  -3   0  12        0.53        2.73      4.09 o
  -4   1  12        7.07        9.38      7.28 o
  -3   1  12       16.49       16.70      3.23 o
 
